# Supplementary material for: Hexa-μ2-chlorido-μ4-oxido-tetra­kis­[(3-methyl-5-phenyl-1H-pyrazole-κN 2)copper(II)]
Source: Acta Crystallogr Sect E Struct Rep Online. 2011 Jan 8;67(Pt 2):m140. doi: 10.1107/S1600536810053663 (PMC3051691; doi:10.1107/S1600536810053663)
Supplement: Supplementary file 1 [file e-67-0m140-sup1.cif]

##############################################################################
###                                                                        ###
###        Electronic paper (Acta Crystallographica Section E)             ###
###                                                                        ###
##############################################################################
#                                                                            #
# This CIF contains the data in a paper accepted for publication in Acta     #
# Crystallographica Section E. It conforms to the requirements of Notes      #
# for Authors for Section E, and has been peer reviewed under the auspices   #
# of the IUCr Commission on Journals.                                        #
#                                                                            #
# Full details of the Crystallographic Information File format               #
# are given in the paper "The Crystallographic Information File (CIF):       #
# a New Standard Archive File for Crystallography" by S. R. Hall, F. H.      #
# Allen and I. D. Brown [Acta Cryst. (1991), A47, 655-685].                  #
#                                                                            #
# The current version of the core CIF dictionary is obtainable from          #
# ftp://ftp.iucr.org/pub/cif_core.dic. The current version number is 2.4.    #
#                                                                            #
# Software is freely available for graphical display of the structure(s) in  #
# this CIF.  For information consult the CIF home page http://www.iucr.org/  #
# cif/home.html                                                              #
#                                                                            #
# This file may be used for bona fide research purposes within the           #
# scientific community so long as proper attribution is given to the journal # 
# article from which it was obtained.                                        #
#                                                                            #
##############################################################################
                                             
data_global
_audit_creation_method     'from SHELXL97 CIF and IUCr SHELXL97-template'
_journal_date_recd_electronic     2010-12-19
_journal_date_accepted     2010-12-21
_journal_name_full     'Acta Crystallographica, Section E'
_journal_year     2011
_journal_volume     67
_journal_issue      2
_journal_page_first     m140
_journal_page_last     m140
_journal_paper_category     QM
_journal_coeditor_code     IS2649
_publ_contact_author_name     'Dr. Hongshan He'
_publ_contact_author_address
;
Center for Advanced Photovoltaics
Department of Electrical Engineering and Computer Science
South Dakota State University
Brookings, SD 57007,USA
;
_publ_contact_author_email     'hongshan.he@sdstate.edu'
_publ_contact_author_fax     '1-605-688-4401'
_publ_contact_author_phone     '1-605-688-6962'
_publ_section_title
;\
Hexa-\m~2~-chlorido-\m~4~-oxido-tetrakis[(3-methyl-5-phenyl-1<i>H</i>-pyrazole-\
\k<i>N</i>^2^)copper(II)]
;
loop_
    _publ_author_name
    _publ_author_footnote
    _publ_author_address
    'He, Hongshan' .
;
Center for Advanced Photovoltaics
Department of Electrical Engineering and Computer Science
South Dakota State University
Brookings, SD 57007, USA
;
data_I
_audit_creation_method     SHELXL-97
_chemical_name_systematic
;
Hexa-\m~2~-chlorido-\m~4~-oxido-tetrakis[(3-methyl-5-phenyl-1<i>H</i>-pyrazole-
\k<i>N</i>^2^)copper(II)]
;
_chemical_name_common     ?
_chemical_formula_moiety     'C40 H40 Cl6 Cu4 N8 O'
_chemical_formula_sum     'C40 H40 Cl6 Cu4 N8 O'
_chemical_formula_iupac     '[Cu4 Cl6 O (C10 H10 N2)4]'
_chemical_formula_weight     1115.66
_chemical_melting_point     ?
_symmetry_cell_setting     tetragonal
_symmetry_space_group_name_H-M     'P 4/n'
_symmetry_space_group_name_Hall     '-P 4a'
loop_
    _symmetry_equiv_pos_as_xyz
    'x, y, z'
    '-x+1/2, -y+1/2, z'
    '-y+1/2, x, z'
    'y, -x+1/2, z'
    '-x, -y, -z'
    'x-1/2, y-1/2, -z'
    'y-1/2, -x, -z'
    '-y, x-1/2, -z'
_cell_length_a     14.5460(6)
_cell_length_b     14.5460(6)
_cell_length_c     11.1686(7)
_cell_angle_alpha     90.00
_cell_angle_beta     90.00
_cell_angle_gamma     90.00
_cell_volume     2363.1(3)
_cell_formula_units_Z     2
_cell_measurement_reflns_used     16570
_cell_measurement_theta_min     2.3
_cell_measurement_theta_max     25.00
_cell_measurement_temperature     293(2)
_exptl_crystal_description     block
_exptl_crystal_colour     brown
_exptl_crystal_size_max     0.30
_exptl_crystal_size_mid     0.30
_exptl_crystal_size_min     0.30
_exptl_crystal_density_diffrn     1.568
_exptl_crystal_density_meas     ?
_exptl_crystal_density_method     'not measured'
_exptl_crystal_F_000     1124
_exptl_absorpt_coefficient_mu     2.155
_exptl_absorpt_correction_type     multi-scan
_exptl_absorpt_process_details     '(SADABS; Bruker, 2006)'
_exptl_absorpt_correction_T_min     0.5641
_exptl_absorpt_correction_T_max     0.5641
_exptl_special_details
;
;
_diffrn_ambient_temperature     293(2)
_diffrn_radiation_type     MoK\a
_diffrn_radiation_wavelength     0.71073
_diffrn_radiation_source     'fine-focus sealed tube'
_diffrn_radiation_monochromator     graphite
_diffrn_measurement_device_type     'Bruker APEXII CCD area-detector'
_diffrn_measurement_method     '\f and \w'
_diffrn_detector_area_resol_mean     ?
_diffrn_reflns_number     14047
_diffrn_reflns_av_R_equivalents     0.0804
_diffrn_reflns_av_sigmaI/netI     0.0341
_diffrn_reflns_theta_min     2.30
_diffrn_reflns_theta_max     25.00
_diffrn_reflns_theta_full     25.00
_diffrn_measured_fraction_theta_max     0.991
_diffrn_measured_fraction_theta_full     0.991
_diffrn_reflns_limit_h_min     -17
_diffrn_reflns_limit_h_max     17
_diffrn_reflns_limit_k_min     -17
_diffrn_reflns_limit_k_max     17
_diffrn_reflns_limit_l_min     -13
_diffrn_reflns_limit_l_max     13
_diffrn_standards_number     0
_diffrn_standards_interval_count     ?
_diffrn_standards_interval_time     ?
_diffrn_standards_decay_%     ?
_refine_special_details
;
Refinement of <i>F</i>^2^ against ALL reflections. The weighted <i>R</i>-factor
<i>wR</i> and goodness of fit <i>S</i> are based on <i>F</i>^2^, conventional
<i>R</i>-factors <i>R</i> are based on <i>F</i>, with <i>F</i> set to zero for
negative <i>F</i>^2^. The threshold expression of <i>F</i>^2^ >
\s(<i>F</i>^2^) is used only for calculating <i>R</i>-factors(gt) <i>etc</i>.
and is not relevant to the choice of reflections for refinement.
<i>R</i>-factors based on <i>F</i>^2^ are statistically about twice as large
as those based on <i>F</i>, and <i>R</i>- factors based on ALL data will be
even larger.
;
_reflns_number_total     2072
_reflns_number_gt     1184
_reflns_threshold_expression     I>2sigma(I)
_refine_ls_structure_factor_coef     Fsqd
_refine_ls_matrix_type     full
_refine_ls_R_factor_all     0.1389
_refine_ls_R_factor_gt     0.0665
_refine_ls_wR_factor_gt     0.1409
_refine_ls_wR_factor_ref     0.1937
_refine_ls_goodness_of_fit_ref     1.174
_refine_ls_restrained_S_all     1.174
_refine_ls_number_reflns     2072
_refine_ls_number_parameters     136
_refine_ls_number_restraints     0
_refine_ls_hydrogen_treatment     constr
_refine_ls_weighting_scheme     calc
_refine_ls_weighting_details
        'calc w=1/[\s^2^(Fo^2^)+(0.0526P)^2^+14.3478P] where P=(Fo^2^+2Fc^2^)/3'
_atom_sites_solution_hydrogens     geom
_atom_sites_solution_primary     direct
_atom_sites_solution_secondary     difmap
_refine_ls_shift/su_max     0.000
_refine_ls_shift/su_mean     0.000
_refine_diff_density_max     0.716
_refine_diff_density_min     -0.562
_refine_ls_extinction_method     'SHELXL97 (Sheldrick, 2008)'
_refine_ls_extinction_coef     0.0028(8)
_refine_ls_extinction_expression
                                  'Fc^*^=kFc[1+0.001xFc^2^\l^3^/sin(2\q)]^-1/4^'
loop_
    _atom_type_symbol
    _atom_type_description
    _atom_type_scat_dispersion_real
    _atom_type_scat_dispersion_imag
    _atom_type_scat_source
    'C' 'C' 0.0033 0.0016
                         'International Tables Vol C Tables 4.2.6.8 and 6.1.1.4'
    'H' 'H' 0.0000 0.0000
                         'International Tables Vol C Tables 4.2.6.8 and 6.1.1.4'
    'Cl' 'Cl' 0.1484 0.1585
                         'International Tables Vol C Tables 4.2.6.8 and 6.1.1.4'
    'Cu' 'Cu' 0.3201 1.2651
                         'International Tables Vol C Tables 4.2.6.8 and 6.1.1.4'
    'N' 'N' 0.0061 0.0033
                         'International Tables Vol C Tables 4.2.6.8 and 6.1.1.4'
    'O' 'O' 0.0106 0.0060
                         'International Tables Vol C Tables 4.2.6.8 and 6.1.1.4'
_computing_data_collection     'APEX2 (Bruker, 2006)'
_computing_cell_refinement     'SAINT (Bruker, 2006)'
_computing_data_reduction     'SAINT (Bruker, 2006)'
_computing_structure_solution     'SHELXS97 (Sheldrick, 2008)'
_computing_structure_refinement     'SHELXL97 (Sheldrick, 2008)'
_computing_molecular_graphics     'ORTEP-3 for Windows (Farrugia, 1997)'
_computing_publication_material
;
SHELXTL (Sheldrick, 2008), WinGX (Farrugia, 1999) and
<i>publCIF</i>
(Westrip, 2010)
;
loop_
    _atom_site_type_symbol
    _atom_site_label
    _atom_site_fract_x
    _atom_site_fract_y
    _atom_site_fract_z
    _atom_site_U_iso_or_equiv
    _atom_site_adp_type
    _atom_site_calc_flag
    _atom_site_refinement_flags
    _atom_site_occupancy
    _atom_site_disorder_assembly
    _atom_site_disorder_group
    Cu Cu1 0.72083(7) 0.14541(7) 0.90461(11) 0.0567(5) Uani d . 1 . .
    Cl Cl2 0.57726(15) 0.14864(15) 1.0031(3) 0.0729(8) Uani d . 1 . .
    Cl Cl1 0.7500 0.2500 0.7295(3) 0.0705(10) Uani d S 1 . .
    N N2 0.6784(5) 0.0507(5) 0.6812(8) 0.070(2) Uani d . 1 . .
    H H2 0.6890 0.1006 0.6424 0.084 Uiso calc R 1 . .
    N N1 0.6896(5) 0.0413(5) 0.8019(8) 0.063(2) Uani d . 1 . .
    O O1 0.7500 0.2500 1.0000 0.052(3) Uani d S 1 . .
    C C1 0.6666(7) -0.0801(7) 0.9515(11) 0.079(3) Uani d . 1 . .
    H H1A 0.6904 -0.0337 1.0042 0.119 Uiso calc R 1 . .
    H H1B 0.7046 -0.1340 0.9560 0.119 Uiso calc R 1 . .
    H H1C 0.6050 -0.0954 0.9749 0.119 Uiso calc R 1 . .
    C C2 0.6663(6) -0.0449(6) 0.8269(10) 0.063(3) Uani d . 1 . .
    C C3 0.6412(7) -0.0918(7) 0.7231(11) 0.075(3) Uani d . 1 . .
    H H3 0.6232 -0.1530 0.7177 0.090 Uiso calc R 1 . .
    C C4 0.6481(7) -0.0296(7) 0.6292(11) 0.072(3) Uani d . 1 . .
    C C5 0.6268(7) -0.0344(7) 0.5035(11) 0.075(3) Uani d . 1 . .
    C C6 0.5923(10) -0.1170(9) 0.4580(14) 0.120(5) Uani d . 1 . .
    H H6 0.5854 -0.1677 0.5079 0.143 Uiso calc R 1 . .
    C C7 0.5686(12) -0.1228(12) 0.3385(15) 0.139(6) Uani d . 1 . .
    H H7 0.5476 -0.1786 0.3084 0.166 Uiso calc R 1 . .
    C C8 0.5748(10) -0.0512(12) 0.2651(15) 0.122(5) Uani d . 1 . .
    H H8 0.5571 -0.0566 0.1854 0.146 Uiso calc R 1 . .
    C C9 0.6072(10) 0.0301(11) 0.3078(14) 0.120(5) Uani d . 1 . .
    H H9 0.6116 0.0811 0.2579 0.144 Uiso calc R 1 . .
    C C10 0.6331(9) 0.0355(9) 0.4244(13) 0.104(4) Uani d . 1 . .
    H H10 0.6568 0.0911 0.4516 0.125 Uiso calc R 1 . .
loop_
    _atom_site_aniso_label
    _atom_site_aniso_U_11
    _atom_site_aniso_U_22
    _atom_site_aniso_U_33
    _atom_site_aniso_U_12
    _atom_site_aniso_U_13
    _atom_site_aniso_U_23
    Cu1 0.0436(6) 0.0403(6) 0.0863(9) -0.0028(4) -0.0010(6) -0.0064(5)
    Cl2 0.0424(12) 0.0602(14) 0.116(2) -0.0100(10) 0.0079(13) -0.0219(14)
    Cl1 0.088(2) 0.0405(17) 0.082(2) -0.0115(16) 0.000 0.000
    N2 0.074(5) 0.056(5) 0.081(6) -0.014(4) 0.002(5) -0.006(4)
    N1 0.051(4) 0.043(4) 0.096(7) -0.004(3) 0.011(4) 0.000(4)
    O1 0.039(3) 0.039(3) 0.077(8) 0.000 0.000 0.000
    C1 0.065(6) 0.058(6) 0.114(10) -0.016(5) 0.001(6) 0.009(6)
    C2 0.046(5) 0.051(5) 0.092(8) -0.001(4) 0.009(5) 0.008(5)
    C3 0.076(7) 0.047(5) 0.102(9) -0.013(5) 0.000(6) -0.012(6)
    C4 0.066(6) 0.054(6) 0.097(9) -0.016(5) 0.009(6) -0.012(6)
    C5 0.073(7) 0.074(7) 0.078(8) -0.017(5) 0.013(6) -0.017(6)
    C6 0.149(13) 0.090(9) 0.119(12) -0.040(9) 0.014(10) -0.039(8)
    C7 0.180(16) 0.130(14) 0.106(13) -0.057(12) 0.008(12) -0.049(11)
    C8 0.108(11) 0.142(14) 0.115(12) -0.035(10) 0.011(9) -0.029(12)
    C9 0.128(12) 0.127(12) 0.104(11) -0.037(10) -0.004(9) 0.003(10)
    C10 0.122(11) 0.096(9) 0.095(10) -0.032(8) -0.014(8) 0.004(8)
_geom_special_details
;
All e.s.d.'s (except the e.s.d. in the dihedral angle between two l.s. planes)
are estimated using the full covariance matrix. The cell e.s.d.'s are taken
into account individually in the estimation of e.s.d.'s in distances, angles
and torsion angles; correlations between e.s.d.'s in cell parameters are only
used when they are defined by crystal symmetry. An approximate (isotropic)
treatment of cell e.s.d.'s is used for estimating e.s.d.'s involving l.s.
planes.
;
loop_
    _geom_bond_atom_site_label_1
    _geom_bond_atom_site_label_2
    _geom_bond_site_symmetry_2
    _geom_bond_distance
    _geom_bond_publ_flag
    Cu1 O1 . 1.9052(10) ?
    Cu1 N1 . 1.953(8) ?
    Cu1 Cl2 . 2.361(2) ?
    Cu1 Cl2 8_657 2.377(2) ?
    Cu1 Cl1 . 2.514(3) ?
    Cl2 Cu1 7_667 2.377(2) ?
    Cl1 Cu1 2_655 2.514(3) ?
    N2 N1 . 1.365(11) ?
    N2 C4 . 1.377(11) ?
    N2 H2 . 0.8600 ?
    N1 C2 . 1.328(10) ?
    O1 Cu1 2_655 1.9052(10) ?
    O1 Cu1 8_657 1.9052(10) ?
    O1 Cu1 7_667 1.9052(10) ?
    C1 C2 . 1.482(15) ?
    C1 H1A . 0.9600 ?
    C1 H1B . 0.9600 ?
    C1 H1C . 0.9600 ?
    C2 C3 . 1.394(14) ?
    C3 C4 . 1.388(14) ?
    C3 H3 . 0.9300 ?
    C4 C5 . 1.439(15) ?
    C5 C10 . 1.350(15) ?
    C5 C6 . 1.397(15) ?
    C6 C7 . 1.38(2) ?
    C6 H6 . 0.9300 ?
    C7 C8 . 1.33(2) ?
    C7 H7 . 0.9300 ?
    C8 C9 . 1.359(18) ?
    C8 H8 . 0.9300 ?
    C9 C10 . 1.358(18) ?
    C9 H9 . 0.9300 ?
    C10 H10 . 0.9300 ?
loop_
    _geom_angle_atom_site_label_1
    _geom_angle_atom_site_label_2
    _geom_angle_atom_site_label_3
    _geom_angle_site_symmetry_1
    _geom_angle_site_symmetry_3
    _geom_angle
    _geom_angle_publ_flag
    O1 Cu1 N1 . . 177.9(3) ?
    O1 Cu1 Cl2 . . 85.45(7) ?
    N1 Cu1 Cl2 . . 94.8(2) ?
    O1 Cu1 Cl2 . 8_657 84.98(7) ?
    N1 Cu1 Cl2 . 8_657 96.7(2) ?
    Cl2 Cu1 Cl2 . 8_657 120.86(5) ?
    O1 Cu1 Cl1 . . 85.08(7) ?
    N1 Cu1 Cl1 . . 93.0(3) ?
    Cl2 Cu1 Cl1 . . 119.98(8) ?
    Cl2 Cu1 Cl1 8_657 . 117.06(8) ?
    Cu1 Cl2 Cu1 . 7_667 81.32(8) ?
    Cu1 Cl1 Cu1 2_655 . 77.85(12) ?
    N1 N2 C4 . . 111.7(8) ?
    N1 N2 H2 . . 124.1 ?
    C4 N2 H2 . . 124.1 ?
    C2 N1 N2 . . 105.8(8) ?
    C2 N1 Cu1 . . 131.9(8) ?
    N2 N1 Cu1 . . 122.0(6) ?
    Cu1 O1 Cu1 2_655 . 112.00(7) ?
    Cu1 O1 Cu1 2_655 8_657 108.22(3) ?
    Cu1 O1 Cu1 . 8_657 108.22(3) ?
    Cu1 O1 Cu1 2_655 7_667 108.22(3) ?
    Cu1 O1 Cu1 . 7_667 108.22(3) ?
    Cu1 O1 Cu1 8_657 7_667 112.00(7) ?
    C2 C1 H1A . . 109.5 ?
    C2 C1 H1B . . 109.5 ?
    H1A C1 H1B . . 109.5 ?
    C2 C1 H1C . . 109.5 ?
    H1A C1 H1C . . 109.5 ?
    H1B C1 H1C . . 109.5 ?
    N1 C2 C3 . . 110.7(10) ?
    N1 C2 C1 . . 121.5(10) ?
    C3 C2 C1 . . 127.8(9) ?
    C4 C3 C2 . . 106.9(8) ?
    C4 C3 H3 . . 126.6 ?
    C2 C3 H3 . . 126.6 ?
    N2 C4 C3 . . 104.9(9) ?
    N2 C4 C5 . . 121.4(10) ?
    C3 C4 C5 . . 133.6(9) ?
    C10 C5 C6 . . 115.7(12) ?
    C10 C5 C4 . . 126.0(10) ?
    C6 C5 C4 . . 118.3(12) ?
    C7 C6 C5 . . 119.6(15) ?
    C7 C6 H6 . . 120.2 ?
    C5 C6 H6 . . 120.2 ?
    C8 C7 C6 . . 122.0(15) ?
    C8 C7 H7 . . 119.0 ?
    C6 C7 H7 . . 119.0 ?
    C7 C8 C9 . . 119.3(16) ?
    C7 C8 H8 . . 120.3 ?
    C9 C8 H8 . . 120.3 ?
    C10 C9 C8 . . 118.9(15) ?
    C10 C9 H9 . . 120.6 ?
    C8 C9 H9 . . 120.6 ?
    C5 C10 C9 . . 124.4(13) ?
    C5 C10 H10 . . 117.8 ?
    C9 C10 H10 . . 117.8 ?
loop_
    _geom_torsion_atom_site_label_1
    _geom_torsion_atom_site_label_2
    _geom_torsion_atom_site_label_3
    _geom_torsion_atom_site_label_4
    _geom_torsion_site_symmetry_1
    _geom_torsion_site_symmetry_2
    _geom_torsion_site_symmetry_3
    _geom_torsion_site_symmetry_4
    _geom_torsion
    _geom_torsion_publ_flag
    O1 Cu1 Cl2 Cu1 . . . 7_667 1.12(6) ?
    N1 Cu1 Cl2 Cu1 . . . 7_667 -176.7(3) ?
    Cl2 Cu1 Cl2 Cu1 8_657 . . 7_667 82.50(10) ?
    Cl1 Cu1 Cl2 Cu1 . . . 7_667 -80.53(11) ?
    O1 Cu1 Cl1 Cu1 . . . 2_655 0.0 ?
    N1 Cu1 Cl1 Cu1 . . . 2_655 179.1(2) ?
    Cl2 Cu1 Cl1 Cu1 . . . 2_655 81.86(9) ?
    Cl2 Cu1 Cl1 Cu1 8_657 . . 2_655 -81.80(9) ?
    C4 N2 N1 C2 . . . . -0.1(10) ?
    C4 N2 N1 Cu1 . . . . -174.1(6) ?
    Cl2 Cu1 N1 C2 . . . . -60.9(8) ?
    Cl2 Cu1 N1 C2 8_657 . . . 61.0(8) ?
    Cl1 Cu1 N1 C2 . . . . 178.7(8) ?
    Cl2 Cu1 N1 N2 . . . . 111.4(6) ?
    Cl2 Cu1 N1 N2 8_657 . . . -126.7(6) ?
    Cl1 Cu1 N1 N2 . . . . -9.0(6) ?
    Cl2 Cu1 O1 Cu1 . . . 2_655 -120.66(8) ?
    Cl2 Cu1 O1 Cu1 8_657 . . 2_655 117.77(8) ?
    Cl1 Cu1 O1 Cu1 . . . 2_655 0.0 ?
    Cl2 Cu1 O1 Cu1 . . . 8_657 120.13(9) ?
    Cl2 Cu1 O1 Cu1 8_657 . . 8_657 -1.44(8) ?
    Cl1 Cu1 O1 Cu1 . . . 8_657 -119.21(2) ?
    Cl2 Cu1 O1 Cu1 . . . 7_667 -1.45(8) ?
    Cl2 Cu1 O1 Cu1 8_657 . . 7_667 -123.01(9) ?
    Cl1 Cu1 O1 Cu1 . . . 7_667 119.21(2) ?
    N2 N1 C2 C3 . . . . 0.8(10) ?
    Cu1 N1 C2 C3 . . . . 174.0(6) ?
    N2 N1 C2 C1 . . . . -177.8(8) ?
    Cu1 N1 C2 C1 . . . . -4.6(13) ?
    N1 C2 C3 C4 . . . . -1.1(11) ?
    C1 C2 C3 C4 . . . . 177.3(9) ?
    N1 N2 C4 C3 . . . . -0.6(11) ?
    N1 N2 C4 C5 . . . . 176.7(9) ?
    C2 C3 C4 N2 . . . . 1.0(11) ?
    C2 C3 C4 C5 . . . . -175.8(11) ?
    N2 C4 C5 C10 . . . . -0.3(18) ?
    C3 C4 C5 C10 . . . . 176.0(13) ?
    N2 C4 C5 C6 . . . . -177.1(11) ?
    C3 C4 C5 C6 . . . . -0.7(19) ?
    C10 C5 C6 C7 . . . . 1(2) ?
    C4 C5 C6 C7 . . . . 178.0(13) ?
    C5 C6 C7 C8 . . . . -2(3) ?
    C6 C7 C8 C9 . . . . 1(3) ?
    C7 C8 C9 C10 . . . . 1(2) ?
    C6 C5 C10 C9 . . . . 1(2) ?
    C4 C5 C10 C9 . . . . -175.8(13) ?
    C8 C9 C10 C5 . . . . -2(2) ?
