# Supplementary material for: Hexa-μ2-chlorido-μ4-oxido-tetra­kis­[(3-methyl-5-phenyl-1H-pyrazole-κN 2)copper(II)]
Source: Acta Crystallogr Sect E Struct Rep Online. 2011 Jan 8;67(Pt 2):m140. doi: 10.1107/S1600536810053663 (PMC3051691; doi:10.1107/S1600536810053663)
Supplement: Supplementary file 2 [file e-67-0m140-Isup2.hkl]

#
# h,k,l, Fc-squared, Fo-squared, sigma(Fo-squared) and status flag
#
data_I
_shelx_title '  sad in P 4/n'
_shelx_refln_list_code          4
_shelx_F_calc_maximum      271.35
_exptl_crystal_F_000      1124.00
_reflns_d_resolution_high  0.8410
 
loop_
 _symmetry_equiv_pos_as_xyz
 'x, y, z'
 '-x+1/2, -y+1/2, z'
 '-y+1/2, x, z'
 'y, -x+1/2, z'
 '-x, -y, -z'
 'x-1/2, y-1/2, -z'
 'y-1/2, -x, -z'
 '-y, x-1/2, -z'
 
_cell_length_a    14.5460
_cell_length_b    14.5460
_cell_length_c    11.1686
_cell_angle_alpha  90.000
_cell_angle_beta   90.000
_cell_angle_gamma  90.000
 
_shelx_F_squared_multiplier     1.000
 
loop_
 _refln_index_h
 _refln_index_k
 _refln_index_l
 _refln_F_squared_calc
 _refln_F_squared_meas
 _refln_F_squared_sigma
 _refln_observed_status
   0   2   0     1494.83     2109.39      7.17 o
   2   2   0      790.63     1067.52      9.66 o
  -1   3   0     1138.45     1182.08     20.18 o
   1   3   0    73629.96    87860.62    101.78 o
   3   3   0     3547.62     3237.12     13.32 o
  -2   4   0    15842.67    15484.32     29.07 o
   0   4   0    13568.42    14195.83     30.52 o
   2   4   0     9101.57     9311.82     35.96 o
   4   4   0     2726.34     2662.90     12.27 o
  -3   5   0     1622.91     1398.12     28.23 o
  -1   5   0       28.97       61.92     12.15 o
   1   5   0     3368.29     3114.00     16.21 o
   3   5   0      233.33      305.23      9.48 o
   5   5   0     5881.38     5464.29     17.87 o
  -4   6   0    10562.62     9383.18     47.71 o
  -2   6   0     1707.18     2050.52     17.71 o
   0   6   0      710.35      744.37     11.10 o
   2   6   0    33526.18    35337.21    133.73 o
   4   6   0     1167.21     1178.08     12.94 o
   6   6   0     4438.45     4229.10     26.98 o
  -5   7   0       41.04       21.41     14.46 o
  -3   7   0     7896.90     6844.09     26.81 o
  -1   7   0     2317.19     2309.34     15.35 o
   5   7   0        6.86       13.03     18.44 o
   7   7   0     1108.71     1520.60     36.15 o
  -4   8   0      520.49      612.76     17.36 o
  -2   8   0     8365.95     8208.85     30.95 o
   0   8   0      925.02      922.50     18.83 o
   2   8   0    34852.39    33257.89     82.63 o
   4   8   0    12367.53    12792.19     34.20 o
   6   8   0     6529.75     6255.25     48.50 o
   8   8   0     1185.71     1158.58     52.01 o
  -5   9   0     2857.81     3068.40     53.14 o
  -3   9   0        7.95       -7.53     17.97 o
  -1   9   0     1301.31     1380.04     22.37 o
   1   9   0    11809.92    10876.20     34.53 o
   3   9   0    23068.94    22674.61     65.55 o
   5   9   0     7056.84     6696.26     28.93 o
   7   9   0      559.96      635.99     41.47 o
   9   9   0      440.26      325.22     36.74 o
  -8  10   0      210.87      200.67     42.79 o
  -6  10   0     7385.71     6694.67     64.02 o
  -4  10   0     3640.30     4186.35     48.09 o
   0  10   0    10382.70    10425.26     39.91 o
   2  10   0     6235.51     5636.14     32.48 o
   4  10   0     2604.10     2542.79     57.10 o
   6  10   0      657.49      688.65     34.18 o
   8  10   0      791.99      745.12     42.85 o
  10  10   0      100.21      -26.04     31.61 o
  -9  11   0      279.07      176.23     44.97 o
  -7  11   0     6838.78     6265.63     48.82 o
  -5  11   0     2440.35     2669.53     67.82 o
  -3  11   0     1798.48     1960.40     40.49 o
  -1  11   0     4049.92     4289.06     46.36 o
   1  11   0     1051.58     1126.46     32.55 o
   3  11   0     1016.66      994.70     53.90 o
   5  11   0       70.65      123.30     34.10 o
   7  11   0     1118.26     1307.14     41.61 o
   9  11   0      361.85      424.90     36.33 o
  11  11   0      143.04      298.54     51.11 o
 -10  12   0      423.19      356.82     66.76 o
  -8  12   0     2804.61     2777.15     49.32 o
  -6  12   0     6890.42     6710.35     88.70 o
  -4  12   0       12.56       59.19     60.49 o
  -2  12   0       59.49      125.43     33.61 o
   0  12   0       17.95       75.59     25.22 o
   2  12   0        7.04        8.19     23.70 o
   4  12   0     1438.97     1723.84     90.41 o
   6  12   0      981.52     1058.08     44.03 o
   8  12   0     1724.54     1799.79     40.20 o
  10  12   0        5.98      -26.31     58.03 o
  12  12   0       18.81      -41.16     81.48 o
  -9  13   0      492.48      401.61     39.45 o
  -7  13   0     3498.66     3872.26    122.82 o
  -5  13   0     1572.56     1530.32     44.47 o
  -3  13   0      622.72      565.74     27.54 o
  -1  13   0     2291.55     2542.98     41.24 o
   1  13   0      192.11       60.35     60.21 o
   3  13   0     1619.26     1680.19     77.92 o
   5  13   0      103.92       54.01     32.62 o
   7  13   0     1854.68     2261.17    115.26 o
  11  13   0        4.86        6.41     82.14 o
 -10  14   0       90.20     -124.52    114.34 o
  -8  14   0      185.07      357.79     44.99 o
  -6  14   0     1217.05     1184.12     45.90 o
  -4  14   0        2.59       21.75     51.17 o
  -2  14   0      923.39     1149.77     43.98 o
   0  14   0     1952.29     2346.12     48.86 o
   2  14   0        2.24      -56.32     37.55 o
   4  14   0     1524.66     1519.77     90.62 o
   6  14   0      206.47      313.66     58.66 o
   8  14   0      427.76      641.87     56.40 o
  10  14   0        0.56      158.73    110.22 o
  -7  15   0      106.46       19.18     67.66 o
  -5  15   0      411.80      289.22     46.45 o
  -3  15   0       65.70       28.97     79.02 o
  -1  15   0      962.05     1128.89     45.95 o
   1  15   0     1017.34      970.07    101.49 o
   3  15   0       70.48      -70.48     49.56 o
   5  15   0      373.94      253.85     59.20 o
   7  15   0       92.22       42.81     98.90 o
  -6  16   0       10.26      142.38     68.69 o
  -4  16   0      522.06      293.37     55.38 o
  -2  16   0       41.93      -72.51     48.34 o
   0  16   0      733.80      509.80    102.62 o
   2  16   0        6.78       17.27    130.22 o
   4  16   0      489.78      569.64     95.75 o
   6  16   0      683.19      660.77    171.69 o
  -3  17   0        3.95      -57.72     85.87 o
  -1  17   0       34.44      250.86     55.49 o
   3  17   0      340.28       10.84     67.89 o
   0   1   1     3965.83     4216.04      8.95 o
   1   1   1    36977.52    42347.27     55.62 o
  -1   2   1        7.79        6.96      4.36 o
   1   2   1    13495.86    13715.62     25.58 o
   2   2   1      301.10      303.82      4.68 o
  -2   3   1      267.37      304.28      5.18 o
  -1   3   1     1156.70     1315.24      8.69 o
   1   3   1     8661.02     8438.79     11.67 o
   2   3   1       27.88       33.29      4.72 o
   3   3   1      314.87      420.79      5.21 o
  -3   4   1      984.08      963.39     11.72 o
  -2   4   1      111.21      220.32      7.33 o
  -1   4   1     1836.30     1895.28     10.80 o
   0   4   1      533.03      638.75      6.90 o
   1   4   1    41529.30    41767.03     88.09 o
   2   4   1    21217.60    20872.17     29.18 o
   3   4   1      196.55      186.39      7.13 o
   4   4   1     1191.69     1152.10     13.13 o
  -4   5   1       34.03       -3.49      6.78 o
  -3   5   1     6141.86     5462.69     30.67 o
  -2   5   1     1381.46     1237.65     10.79 o
  -1   5   1     7960.52     7672.76     16.79 o
   0   5   1      236.04      243.88      7.88 o
   1   5   1      785.90      832.04      9.64 o
   2   5   1    13108.03    12715.38     24.83 o
   3   5   1       61.32       32.70      6.15 o
   4   5   1      407.44      509.21      8.05 o
   5   5   1    11122.26    10304.15     49.58 o
  -5   6   1      115.16      105.42     10.70 o
  -4   6   1    10571.56     9596.23     20.35 o
  -3   6   1       11.69        1.21     10.20 o
  -2   6   1    10581.42     9326.63     15.95 o
  -1   6   1      378.59      559.53      8.80 o
   0   6   1       23.46        6.44      7.88 o
   1   6   1     3810.54     3328.98     17.13 o
   2   6   1    11775.69    11003.44     31.79 o
   3   6   1      153.43       99.43     10.73 o
   4   6   1      948.53     1028.81      8.77 o
   5   6   1      139.05      238.55     11.98 o
   6   6   1     6477.95     6218.09     17.67 o
  -6   7   1      674.84      611.40     16.61 o
  -5   7   1     1785.41     2025.30     16.37 o
  -4   7   1       51.15       51.17     10.78 o
  -3   7   1    10778.78     9328.26     21.44 o
  -2   7   1      326.11      470.88     10.02 o
  -1   7   1     5134.84     4704.00     14.46 o
   0   7   1      464.66      581.08     13.73 o
   1   7   1    13661.53    12891.45     25.17 o
   3   7   1     3431.95     3635.42     32.62 o
   4   7   1      813.78      818.72     13.06 o
   5   7   1       78.16      141.35     13.22 o
   6   7   1     2855.13     3241.40     17.45 o
   7   7   1       22.60       29.91     20.12 o
  -7   8   1     3098.48     3451.09     21.22 o
  -6   8   1     1794.69     2037.13     24.19 o
  -5   8   1       71.93       -5.05     14.08 o
  -4   8   1      230.61      250.82     16.86 o
  -3   8   1      204.43      242.85     12.05 o
  -2   8   1     7430.14     6712.09     23.57 o
  -1   8   1       17.16       13.15     11.54 o
   0   8   1       13.28       21.92      9.26 o
   1   8   1      579.46      566.78     11.48 o
   2   8   1    23954.71    22399.30     28.53 o
   3   8   1      400.64      456.62     11.11 o
   4   8   1     3888.00     4017.51     26.98 o
   5   8   1     5194.37     5383.64     29.88 o
   6   8   1      754.00      849.80     14.38 o
   7   8   1     4061.01     4451.06     42.28 o
   8   8   1       13.77       61.31     18.77 o
  -8   9   1      725.21      844.30     22.35 o
  -7   9   1      559.87      631.98     21.41 o
  -6   9   1      980.57     1089.87     21.76 o
  -5   9   1     3528.08     4012.02     29.96 o
  -4   9   1      672.89      750.50     28.06 o
  -3   9   1      329.10      272.04     19.21 o
  -2   9   1     2004.64     2065.09     14.36 o
  -1   9   1       97.31      130.37     10.41 o
   0   9   1     1410.15     1770.66     19.23 o
   1   9   1     5097.04     4927.49     20.78 o
   2   9   1      535.48      673.62     16.93 o
   3   9   1     4197.94     4233.35     17.66 o
   4   9   1     1513.61     1419.05     16.42 o
   5   9   1     3077.34     3555.34     23.76 o
   6   9   1     1756.63     1933.98     28.24 o
   7   9   1      112.30       62.73     20.44 o
   8   9   1      289.63      243.03     17.30 o
   9   9   1      592.99      572.16     25.44 o
  -9  10   1       13.81        9.25     24.83 o
  -8  10   1        8.09      -11.96     25.33 o
  -7  10   1      707.39      768.60     30.82 o
  -6  10   1     2722.71     3134.03     22.57 o
  -5  10   1      195.52      249.79     17.64 o
  -4  10   1     1806.78     1856.03     60.53 o
  -3  10   1     2936.21     3286.28     27.61 o
  -2  10   1      530.32      541.77     14.79 o
  -1  10   1     3416.10     3985.37     27.17 o
   0  10   1     1921.55     2224.32     20.60 o
   1  10   1     1864.97     1962.71     18.36 o
   2  10   1      878.04      996.10     21.91 o
   3  10   1      161.15      205.71     15.73 o
   4  10   1      563.07      638.70     15.42 o
   5  10   1      214.71      191.47     17.62 o
   6  10   1      942.52     1064.96     18.24 o
   7  10   1       29.83        3.41     17.98 o
   8  10   1     1049.34     1221.66     25.33 o
   9  10   1        5.79      -37.24     27.64 o
  10  10   1      184.28      241.83     35.82 o
 -10  11   1      113.21      -45.46     45.67 o
  -9  11   1      100.97      152.85     22.85 o
  -8  11   1       43.46        1.30     28.60 o
  -7  11   1     2738.79     2942.29     39.95 o
  -6  11   1        2.84      -12.40     23.07 o
  -5  11   1     1417.85     1603.78     24.98 o
  -4  11   1     1666.39     1741.85     23.05 o
  -3  11   1        0.73        1.12     16.00 o
  -2  11   1     2211.37     2324.65     23.83 o
  -1  11   1      754.27      713.63     21.70 o
   0  11   1      805.81      933.58     24.47 o
   1  11   1      235.27      234.32     17.14 o
   2  11   1        9.84       31.58     18.37 o
   3  11   1      802.32      811.33     20.40 o
   4  11   1     1789.19     1852.68     26.90 o
   5  11   1        0.80       60.55     21.13 o
   6  11   1        9.83       14.35     28.89 o
   7  11   1     1620.61     1798.97     29.39 o
   8  11   1      131.42      141.11     32.34 o
   9  11   1      775.57      829.93     27.91 o
  10  11   1        2.31      -10.73     31.07 o
  11  11   1        2.08      -24.43     36.69 o
 -11  12   1      186.94      290.62     34.95 o
 -10  12   1       46.28      -43.25     45.52 o
  -9  12   1      482.62      312.02     50.06 o
  -8  12   1     1998.21     1785.97     35.26 o
  -7  12   1        7.70      -12.35     28.85 o
  -6  12   1     1990.43     2160.62     26.54 o
  -5  12   1       43.18       62.07     29.40 o
  -4  12   1      102.29       46.93     20.39 o
  -3  12   1      588.54      622.16     18.70 o
  -2  12   1      476.09      487.28     24.10 o
  -1  12   1      490.02      483.90     21.54 o
   0  12   1      271.61      249.12     18.50 o
   1  12   1       44.96       61.09     20.27 o
   2  12   1       39.15       87.29     25.50 o
   3  12   1     1709.84     1954.89     24.72 o
   4  12   1       21.34       18.31     20.59 o
   5  12   1      111.55       45.99     27.29 o
   6  12   1     1465.96     1703.64     96.48 o
   7  12   1      115.06      101.43     21.83 o
   8  12   1     2729.89     2957.73     60.42 o
   9  12   1        6.44        0.52     30.82 o
  10  12   1        9.10      -20.91     40.86 o
  11  12   1       75.33      -10.99     32.97 o
  12  12   1        2.39      -63.81     42.54 o
 -11  13   1      101.47        7.35     38.89 o
 -10  13   1      173.51      146.63     37.61 o
  -9  13   1      211.04      390.73     35.71 o
  -8  13   1      169.84      250.20     33.16 o
  -7  13   1     1896.75     2038.68     39.17 o
  -6  13   1      159.54      138.52     28.61 o
  -5  13   1       44.77       28.85     21.21 o
  -4  13   1        4.50       18.03     33.24 o
  -3  13   1      204.90      152.86     24.82 o
  -2  13   1       44.80       -8.55     24.11 o
  -1  13   1     1197.48     1167.11     24.98 o
   0  13   1       27.89       -2.48     24.00 o
   1  13   1      954.97      977.26     25.00 o
   2  13   1      113.71       -4.61     25.66 o
   3  13   1      274.69      309.94     22.06 o
   4  13   1      444.18      490.88     28.19 o
   5  13   1       78.18      -10.81     27.39 o
   6  13   1        1.60      -37.63     25.09 o
   7  13   1     1900.64     1995.21     37.29 o
   8  13   1        0.09      -32.10     32.71 o
   9  13   1      436.97      510.33     53.43 o
  10  13   1       23.86      -61.82     41.22 o
  11  13   1        1.84       27.01     54.17 o
 -10  14   1      324.19      513.69     56.59 o
  -9  14   1       42.11       16.54     35.12 o
  -8  14   1       36.12       49.23     48.27 o
  -7  14   1       62.28      -67.34     44.89 o
  -6  14   1      595.02      571.81     29.33 o
  -5  14   1      463.47      403.70     26.76 o
  -4  14   1       30.54      -13.66     33.88 o
  -3  14   1       39.59      -18.42     28.92 o
  -2  14   1     1196.63     1245.12     38.54 o
  -1  14   1       27.95       -3.48     25.29 o
   0  14   1     3757.79     3957.72     43.36 o
   1  14   1        4.42       14.96     30.43 o
   2  14   1      249.92      296.62     32.00 o
   3  14   1       93.76      127.91     24.30 o
   4  14   1      778.84      713.57     51.62 o
   5  14   1      436.72      346.76     26.30 o
   6  14   1      192.78       78.67     38.48 o
   7  14   1       15.25      -57.59     42.20 o
   8  14   1      421.04      296.99     38.05 o
   9  14   1       44.58      -41.07     49.79 o
  10  14   1       64.18       34.28     47.13 o
  -8  15   1        0.52      -16.41     57.02 o
  -7  15   1       40.09      -33.76     45.62 o
  -6  15   1      422.61      468.58     39.93 o
  -5  15   1      110.75      131.62     34.74 o
  -4  15   1      142.90      136.56     34.08 o
  -3  15   1        2.30      -48.21     32.14 o
  -2  15   1       20.53       55.12     37.30 o
  -1  15   1     2382.78     2663.31     65.54 o
   0  15   1       53.17      -70.16     79.04 o
   1  15   1     1033.46     1080.49     53.38 o
   2  15   1       51.61       -4.64     36.99 o
   3  15   1       86.09      -43.47     35.34 o
   4  15   1      400.52      405.52     32.63 o
   5  15   1       94.45      -67.83     45.22 o
   6  15   1        0.12      -49.82     41.15 o
   7  15   1        1.74      -25.81     39.80 o
   8  15   1      123.24       60.40     76.82 o
  -6  16   1      104.91      139.21     56.53 o
  -5  16   1      288.24      283.11     67.76 o
  -4  16   1        9.48      -35.21     48.79 o
  -3  16   1        5.43       16.24     45.34 o
  -2  16   1       18.55       33.95     41.49 o
  -1  16   1       12.47       96.84     39.70 o
   0  16   1      623.23      539.85     64.10 o
   1  16   1        2.97      -63.77     42.51 o
   2  16   1       27.11      126.46     37.77 o
   3  16   1        2.10       13.12     52.12 o
   4  16   1       92.02       69.86     72.44 o
   5  16   1        6.95      -64.72     52.99 o
   6  16   1      136.28      163.62     51.98 o
  -2  17   1        2.53      -23.26     49.58 o
  -1  17   1       30.56      142.13    105.89 o
   0  17   1      124.21      107.25     62.52 o
   1  17   1       31.98       17.23     56.49 o
   2  17   1       99.04      239.83     49.52 o
   0   0   2     4762.81     3871.08     17.36 o
   0   1   2     5134.72     4139.17     12.67 o
   1   1   2     1337.06     1402.39      7.53 o
  -1   2   2      276.11      308.41      6.32 o
   0   2   2      304.72      243.48      5.20 o
   1   2   2    13079.76    12628.98     11.31 o
   2   2   2      788.33      831.97     13.79 o
  -2   3   2       89.57      119.34      5.52 o
  -1   3   2       31.42       29.16      4.47 o
   0   3   2     4518.62     4242.71      9.97 o
   1   3   2    15109.11    15105.61     45.39 o
   2   3   2    15808.69    14956.63     21.43 o
   3   3   2       28.30       20.17      4.80 o
  -3   4   2      895.38     1090.95      9.88 o
  -2   4   2     1119.44     1599.57     12.08 o
  -1   4   2     8556.72     7973.21     18.09 o
   0   4   2    11702.97    11099.30     20.60 o
   1   4   2    22452.10    21685.93     33.58 o
   2   4   2    12373.43    12843.98     21.06 o
   3   4   2     8487.93     7595.68     27.75 o
   4   4   2     2355.27     2371.11     14.71 o
  -4   5   2      376.16      349.19      9.82 o
  -3   5   2     2813.35     3084.50     15.18 o
  -2   5   2     1938.66     2333.31     14.52 o
  -1   5   2     1515.10     1701.73      9.75 o
   0   5   2    12332.50    10717.19     47.91 o
   1   5   2     4991.67     4796.13     11.99 o
   2   5   2    19333.62    17771.98     37.29 o
   3   5   2     1580.34     1667.39     12.66 o
   4   5   2     3233.66     3036.12     17.94 o
   5   5   2     4501.15     4149.67     15.05 o
  -5   6   2     3878.97     3813.77     18.40 o
  -4   6   2     7738.77     6994.33     21.94 o
  -3   6   2       85.88      107.18     13.19 o
  -2   6   2     5864.62     5101.18     22.34 o
  -1   6   2      389.70      338.42      9.66 o
   0   6   2      522.58      497.80      8.81 o
   1   6   2    14577.37    13633.58     28.89 o
   2   6   2     2200.69     2389.16     19.11 o
   3   6   2     4161.05     4038.59     13.63 o
   4   6   2      461.50      395.78     10.90 o
   5   6   2     1938.38     2386.22     13.91 o
   6   6   2     4578.47     4120.12     35.79 o
  -6   7   2     4776.88     4447.54     42.85 o
  -5   7   2      443.18      488.83     15.90 o
  -4   7   2      142.04      206.93     11.01 o
  -3   7   2     9678.40     8685.06     43.56 o
  -2   7   2      361.52      443.89     13.06 o
  -1   7   2     3539.18     3273.80     18.24 o
   0   7   2     2380.31     2462.66     18.75 o
   1   7   2     3625.91     3777.18     19.38 o
   2   7   2     1030.43     1046.27     13.07 o
   3   7   2     2714.29     3551.37     19.18 o
   4   7   2      494.16      507.57     14.68 o
   5   7   2     2582.44     2971.21     16.73 o
   6   7   2     5839.41     5695.85     26.77 o
   7   7   2      281.54      314.47     12.11 o
  -7   8   2     3971.34     4223.25     21.61 o
  -6   8   2       61.87       32.96     17.04 o
  -5   8   2      387.58      378.43     13.08 o
  -4   8   2       77.55       57.28     12.82 o
  -3   8   2     2685.40     2997.43     40.73 o
  -2   8   2     6537.06     5992.46     18.44 o
  -1   8   2     1234.87     1284.55     11.88 o
   0   8   2      270.61      348.97     12.93 o
   1   8   2       35.44       60.60      9.33 o
   2   8   2      281.33      332.02     11.97 o
   3   8   2      537.79      572.21     10.85 o
   4   8   2      162.70      141.08     13.48 o
   5   8   2     2530.16     2863.66     20.54 o
   6   8   2       48.17       25.56     15.73 o
   7   8   2     6308.15     6060.83     29.52 o
   8   8   2      651.63      572.04     18.48 o
  -8   9   2     1181.57     1115.88     35.02 o
  -7   9   2        0.53       -0.42     23.97 o
  -6   9   2      703.03      756.18     41.40 o
  -5   9   2     1910.57     2307.65     53.16 o
  -4   9   2      522.06      539.01     15.29 o
  -3   9   2      166.48      162.24     10.95 o
  -2   9   2     7847.85     7574.32     28.54 o
  -1   9   2     1118.42     1390.25     13.11 o
   0   9   2     4323.62     4018.10     43.24 o
   1   9   2      126.14      103.59     14.22 o
   2   9   2        5.93       -7.22     10.11 o
   3   9   2      290.61      279.05     16.32 o
   4   9   2      661.35      877.43     26.84 o
   5   9   2      648.40      734.63     16.41 o
   6   9   2     1756.49     2000.84     23.65 o
   7   9   2       21.49       34.54     20.38 o
   8   9   2     2030.61     2057.48     26.62 o
   9   9   2     1060.98     1190.46     27.20 o
  -9  10   2        0.06       10.06     32.73 o
  -8  10   2      439.44      376.55     29.35 o
  -7  10   2      560.01      627.77     23.42 o
  -6  10   2      467.33      491.82     22.23 o
  -5  10   2      377.00      325.02     18.55 o
  -4  10   2      205.40      146.28     35.30 o
  -3  10   2     6472.89     5846.92     34.05 o
  -2  10   2      389.67      447.93     18.48 o
  -1  10   2     5750.08     5522.30     22.98 o
   0  10   2       42.04       29.55     17.29 o
   1  10   2      652.33      697.73     18.66 o
   2  10   2      333.03      306.34     14.12 o
   3  10   2      430.25      497.74     17.96 o
   4  10   2       89.72       31.88     15.95 o
   5  10   2       19.93       15.73     20.13 o
   6  10   2       74.43       48.43     24.69 o
   7  10   2     1245.12     1487.57     22.34 o
   8  10   2       47.85       -8.26     24.52 o
   9  10   2       16.65      -16.75     22.11 o
  10  10   2       43.82       -0.43     27.71 o
 -10  11   2      787.77      816.99     31.49 o
  -9  11   2      149.23       85.22     26.84 o
  -8  11   2       22.21      148.40     32.86 o
  -7  11   2        7.40       14.94     27.03 o
  -6  11   2       29.27       29.36     24.98 o
  -5  11   2      167.95       71.61     23.09 o
  -4  11   2     1449.14     1421.21     21.97 o
  -3  11   2      274.16      199.46     20.83 o
  -2  11   2     4702.14     5036.96     29.03 o
  -1  11   2      194.16      154.27     17.14 o
   0  11   2     1073.25     1035.94     16.73 o
   1  11   2      106.74       66.46     18.81 o
   2  11   2     1130.26     1178.44     20.80 o
   3  11   2     1186.88     1117.10     25.58 o
   4  11   2      402.96      326.70     21.35 o
   5  11   2      171.01      202.31     21.93 o
   6  11   2        2.78       -8.05     19.58 o
   7  11   2      410.09      380.45     27.36 o
   8  11   2       18.48       38.79     23.72 o
   9  11   2      695.73      788.53     33.59 o
  10  11   2      472.28      664.28     33.62 o
  11  11   2       13.96       24.97     39.66 o
 -11  12   2      985.96     1009.20     44.26 o
 -10  12   2       74.12       74.15    108.60 o
  -9  12   2      748.24      667.88     36.16 o
  -8  12   2      317.80      375.93     37.24 o
  -7  12   2        1.94        8.41     25.17 o
  -6  12   2        6.37      -38.72     27.48 o
  -5  12   2       31.11       -5.88     24.94 o
  -4  12   2      652.61      670.85     31.04 o
  -3  12   2      444.02      382.88     22.72 o
  -2  12   2       92.22      138.24     23.67 o
  -1  12   2      828.49      878.33     22.24 o
   0  12   2        0.46      -27.08     18.06 o
   1  12   2        1.27       10.20     23.04 o
   2  12   2       36.69       39.69     20.54 o
   3  12   2     2495.69     2539.28     33.78 o
   4  12   2       62.33       84.39     29.55 o
   5  12   2      941.62      988.80     29.92 o
   6  12   2      970.09      951.26     39.94 o
   7  12   2      233.12       91.94     24.00 o
   8  12   2     2211.36     2479.69     36.96 o
   9  12   2       38.58       38.15     30.76 o
  10  12   2        2.92        2.07     50.20 o
  11  12   2      283.29      430.39     50.54 o
  12  12   2       27.08      -26.74     72.96 o
 -11  13   2      307.37      403.12     35.98 o
 -10  13   2      898.44      783.22     40.43 o
  -9  13   2       12.59       69.94     48.54 o
  -8  13   2       62.04       81.88     47.48 o
  -7  13   2      412.10      451.45     35.74 o
  -6  13   2      307.36      371.64     36.45 o
  -5  13   2       10.15        7.40     23.10 o
  -4  13   2       92.97       37.10     33.22 o
  -3  13   2      226.17      217.61     27.60 o
  -2  13   2      171.94      191.42     30.02 o
  -1  13   2      691.13      715.26     28.47 o
   0  13   2       29.88       -2.28     20.68 o
   1  13   2      507.58      653.04     23.02 o
   2  13   2      922.41     1009.25     30.91 o
   3  13   2       59.49       -1.50     24.55 o
   4  13   2     3399.42     3607.46     37.74 o
   5  13   2      338.10      414.32     30.29 o
   6  13   2      694.50      705.04     36.85 o
   7  13   2     1798.54     1838.42     42.09 o
   8  13   2        0.26       42.83     40.22 o
   9  13   2       23.05        5.87     36.76 o
  10  13   2        1.05      -37.53     40.47 o
  11  13   2       26.20       26.98     61.98 o
  -9  14   2       98.94       77.27     41.35 o
  -8  14   2      125.99       40.39     41.03 o
  -7  14   2      223.67      314.93     34.64 o
  -6  14   2       56.59      128.57     33.79 o
  -5  14   2      602.99      468.98     32.64 o
  -4  14   2        3.65      -15.70     32.16 o
  -3  14   2      172.73      236.65     24.77 o
  -2  14   2      504.88      644.90     28.07 o
  -1  14   2       44.56       55.86     36.57 o
   0  14   2     2333.46     2478.56     47.25 o
   1  14   2      352.16      178.65     49.95 o
   2  14   2      176.41      190.79     30.59 o
   3  14   2     2320.76     2438.26     43.12 o
   4  14   2       17.68       35.13     28.49 o
   5  14   2      672.56      515.07     28.72 o
   6  14   2       23.76      -35.06     38.30 o
   7  14   2       30.39        2.58     38.24 o
   8  14   2      143.95      160.24     36.62 o
   9  14   2       95.63      -42.08     48.59 o
  -8  15   2        8.09      -22.69     35.58 o
  -7  15   2       71.18      -11.08     41.91 o
  -6  15   2      741.34      652.10     51.00 o
  -5  15   2        1.54       29.36     47.70 o
  -4  15   2      581.23      587.52     58.64 o
  -3  15   2        7.46      -34.21     40.06 o
  -2  15   2       92.96        2.25     33.57 o
  -1  15   2     1096.49     1054.34     37.32 o
   0  15   2       56.12       33.43     49.63 o
   1  15   2      965.14      921.40     33.73 o
   2  15   2      217.08      351.64     50.11 o
   3  15   2       72.21       31.60     28.70 o
   4  15   2      749.79      831.36     50.45 o
   5  15   2        2.12       24.31     46.22 o
   6  15   2       17.91      -16.53     40.83 o
   7  15   2        3.57       83.85     40.00 o
   8  15   2       94.77      108.53     50.45 o
  -6  16   2      285.90      374.05    121.72 o
  -5  16   2      961.87      774.49     45.77 o
  -4  16   2        5.68      -56.47     37.65 o
  -3  16   2      347.24      351.14     41.77 o
  -2  16   2        0.47       -2.02     45.74 o
  -1  16   2       15.11        1.52     33.97 o
   0  16   2      261.47      198.12     45.17 o
   1  16   2        0.28       71.53     47.05 o
   2  16   2       46.08      -69.66     46.44 o
   3  16   2       41.68       21.18     42.29 o
   4  16   2       10.22      -27.74     65.31 o
   5  16   2       58.64       16.46     39.20 o
   6  16   2        8.06      -26.63     48.08 o
  -1  17   2       12.50       -2.22     80.39 o
   0  17   2      215.69      124.27     43.04 o
   1  17   2        7.23      -34.14     43.66 o
   0   1   3       84.84       59.21      7.59 o
   1   1   3      746.74      671.94      6.17 o
  -1   2   3      134.34      181.21      7.73 o
   0   2   3      360.99      255.80      7.49 o
   1   2   3     2839.89     2353.73     13.74 o
   2   2   3       50.61       37.59      6.77 o
  -2   3   3        3.29        2.58      8.74 o
  -1   3   3      375.70      587.14      7.31 o
   0   3   3     6466.52     5421.16     14.34 o
   1   3   3     3310.54     3073.17      9.12 o
   2   3   3     9929.70     9053.82     14.06 o
   3   3   3     3946.66     4025.07     11.29 o
  -3   4   3     2424.12     2679.56     15.99 o
  -2   4   3     9379.49     8824.07     15.44 o
  -1   4   3     4040.46     3587.85     12.47 o
   0   4   3     1645.41     1785.47     13.63 o
   2   4   3        2.56       -0.35      6.50 o
   3   4   3    21787.83    21187.16     26.34 o
   4   4   3     3724.91     3273.77     23.78 o
  -4   5   3      151.78      152.49     10.60 o
  -3   5   3     6028.24     6045.97     14.62 o
  -2   5   3      616.25      764.50     11.10 o
  -1   5   3     3183.57     3393.62     11.57 o
   0   5   3    26691.88    25338.24     71.16 o
   1   5   3      465.63      396.33      9.73 o
   2   5   3    15724.16    14658.26     22.28 o
   3   5   3     1397.03     1473.42     12.02 o
   4   5   3      418.84      415.50     12.68 o
   5   5   3      117.96      180.78      9.17 o
  -5   6   3     2348.43     2586.97     17.26 o
  -4   6   3     1165.37     1286.94     15.16 o
  -3   6   3        2.01        0.10      8.11 o
  -2   6   3     4180.26     3870.69     16.13 o
  -1   6   3     3964.43     3604.04     13.54 o
   0   6   3     1707.74     1909.33     25.26 o
   1   6   3     7724.06     7179.92     23.91 o
   2   6   3     1493.95     1965.89     13.65 o
   3   6   3     1142.23     1244.42     14.34 o
   4   6   3       12.44      -12.56      8.37 o
   5   6   3     1541.74     1811.54     14.48 o
   6   6   3      462.28      494.14     16.98 o
  -6   7   3     3967.29     4278.67     37.38 o
  -5   7   3     1543.23     1631.07     16.45 o
  -4   7   3      584.64      694.49     14.83 o
  -3   7   3      840.60      865.04     15.01 o
  -2   7   3      955.84      932.73     10.46 o
  -1   7   3      151.18      101.78     13.68 o
   0   7   3        2.92        2.10     10.28 o
   1   7   3     1380.03     1624.98     15.21 o
   2   7   3     1354.81     1411.15     17.04 o
   3   7   3      788.33      824.51     16.21 o
   4   7   3       14.00       -4.62     11.30 o
   5   7   3      108.38      161.07     11.69 o
   6   7   3     4682.69     4504.92     32.53 o
   7   7   3      169.28      239.53     16.88 o
  -7   8   3     4324.32     4703.84     40.69 o
  -6   8   3     1797.84     2018.66     20.70 o
  -5   8   3      716.01      794.52     20.71 o
  -4   8   3     2202.71     2300.20     28.89 o
  -3   8   3     5354.74     5023.55     20.03 o
  -2   8   3     1014.81     1037.32     16.02 o
  -1   8   3     2352.65     2584.12     28.38 o
   0   8   3       32.26       -3.97     10.45 o
   1   8   3      405.69      400.18     12.66 o
   2   8   3      837.47      906.42     11.98 o
   3   8   3       75.05       50.35      9.88 o
   4   8   3       12.79       20.38     14.41 o
   5   8   3     2005.79     2201.38     22.33 o
   6   8   3       86.17       51.18     22.04 o
   7   8   3     5021.07     5169.05     31.38 o
   8   8   3        0.66       27.32     18.82 o
  -8   9   3     1405.37     1585.45     26.45 o
  -7   9   3       17.02      -12.44     25.90 o
  -6   9   3      215.30      197.92     28.87 o
  -5   9   3     1241.57     1192.28     23.60 o
  -4   9   3     1672.58     1841.86     21.86 o
  -3   9   3      204.34      212.09     19.17 o
  -2   9   3     6175.57     5922.27     26.38 o
  -1   9   3       58.04       39.71     15.14 o
   0   9   3     1152.75     1230.87     15.91 o
   1   9   3       84.45       40.50     15.41 o
   2   9   3        4.21      -12.26     12.02 o
   3   9   3     1236.23     1267.73     21.65 o
   4   9   3      282.41      335.06     17.98 o
   5   9   3      278.40      265.18     15.32 o
   6   9   3     2453.06     2779.73     35.87 o
   7   9   3      844.08      876.04     25.67 o
   8   9   3     1414.87     1420.76     29.65 o
   9   9   3       78.39      144.12     25.73 o
  -9  10   3       98.71        9.81     22.61 o
  -8  10   3      407.98      219.93     37.93 o
  -7  10   3      281.55      261.87     23.27 o
  -6  10   3        7.45      -19.66     21.33 o
  -5  10   3      369.29      408.38     26.67 o
  -4  10   3      120.23      259.77     43.52 o
  -3  10   3     3592.56     3852.92     26.18 o
  -2  10   3      406.07      400.30     18.13 o
  -1  10   3     3903.86     4061.60     32.89 o
   0  10   3      249.04      281.83     16.95 o
   1  10   3      402.09      413.32     17.37 o
   2  10   3     2057.87     2378.87     28.36 o
   3  10   3      215.76      163.12     22.26 o
   4  10   3      123.82       49.00     21.82 o
   5  10   3       36.11       -2.38     16.15 o
   6  10   3     1737.19     1933.55     27.98 o
   7  10   3      746.24      770.54     38.41 o
   8  10   3      107.50       74.35     30.38 o
   9  10   3       24.31       19.18     25.07 o
  10  10   3        8.54        3.18     28.29 o
 -10  11   3      782.46      865.65     45.95 o
  -9  11   3        5.57      -21.31     31.11 o
  -8  11   3      136.51      129.41     26.19 o
  -7  11   3       96.73       44.60     23.66 o
  -6  11   3       37.98       75.37     29.54 o
  -5  11   3      281.25      178.69     24.08 o
  -4  11   3      583.01      625.12     23.78 o
  -3  11   3        9.63       37.95     18.99 o
  -2  11   3     4357.65     4758.53     30.55 o
  -1  11   3     1213.46     1267.19     19.54 o
   0  11   3      878.69      781.07     18.35 o
   1  11   3       52.43       99.69     16.93 o
   2  11   3      339.09      255.58     18.76 o
   3  11   3      182.49      193.11     23.49 o
   4  11   3      914.88      959.89     26.66 o
   5  11   3      162.30      116.46     22.42 o
   6  11   3       25.79      -38.94     40.77 o
   7  11   3        2.11      -23.97     23.07 o
   8  11   3       11.60      119.08     38.72 o
   9  11   3      267.43      245.11     47.06 o
  10  11   3      437.06      474.96     41.93 o
  11  11   3      411.04      450.35     56.79 o
 -11  12   3     1263.82     1302.49     59.60 o
 -10  12   3       36.75        2.18     36.23 o
  -9  12   3      271.80      279.66     46.37 o
  -8  12   3       23.68      -44.98     29.99 o
  -7  12   3        5.10       -0.98     25.77 o
  -6  12   3       83.54       21.66     24.47 o
  -5  12   3       27.92      -19.29     26.41 o
  -4  12   3      613.98      462.40     28.81 o
  -3  12   3      399.97      480.08     28.42 o
  -2  12   3      419.78      482.70     19.17 o
  -1  12   3     1405.72     1588.02     32.74 o
   0  12   3     1367.96     1275.42     29.14 o
   1  12   3       31.85       11.24     22.08 o
   2  12   3        0.13       41.94     23.06 o
   3  12   3     2455.60     2605.73     34.74 o
   4  12   3        6.56      -38.19     25.46 o
   5  12   3     1895.56     1938.11     40.03 o
   6  12   3       11.68       -1.45     27.48 o
   7  12   3       93.11       27.03     39.53 o
   8  12   3       59.35       38.81     31.63 o
   9  12   3       96.11       31.19     97.24 o
  10  12   3      660.66      794.42     59.12 o
  11  12   3      524.06      432.89     49.87 o
 -10  13   3      680.48      622.83     55.62 o
  -9  13   3       50.11       30.09     43.17 o
  -8  13   3       73.44       42.91     30.31 o
  -7  13   3      161.44       81.28     28.47 o
  -6  13   3      181.61       86.90     29.04 o
  -5  13   3        2.34        0.67     46.67 o
  -4  13   3       36.68       12.56     27.77 o
  -3  13   3        4.42      -42.04     28.79 o
  -2  13   3      141.51       78.68     23.49 o
  -1  13   3       85.43       23.42     32.36 o
   0  13   3        2.66       19.53     31.37 o
   1  13   3       38.36       15.14     29.89 o
   2  13   3     1900.04     1852.53     40.16 o
   3  13   3      143.76      128.83     25.75 o
   4  13   3     3010.95     3200.04     52.30 o
   5  13   3      311.19      250.35     25.63 o
   6  13   3      800.22      760.09     30.85 o
   7  13   3        5.99       10.79     26.10 o
   8  13   3        7.34      -30.09     34.25 o
   9  13   3      188.81      113.41     34.93 o
  10  13   3        0.37      -32.72     61.94 o
  -9  14   3       78.63       41.26     70.03 o
  -8  14   3      142.00       69.61     37.97 o
  -7  14   3       42.50        5.87     30.63 o
  -6  14   3       66.17       10.75     36.14 o
  -5  14   3      707.70      743.46     38.30 o
  -4  14   3       54.71       41.76     30.91 o
  -3  14   3      342.30      306.81     31.82 o
  -2  14   3       26.34      -24.70     27.23 o
  -1  14   3        0.00      -59.36     39.58 o
   0  14   3       82.49       93.22     26.08 o
   1  14   3      636.26      542.74     40.58 o
   2  14   3      289.76      198.08     29.97 o
   3  14   3     1823.07     1864.62     43.89 o
   4  14   3      654.25      715.71     35.86 o
   5  14   3      844.74      742.10     37.66 o
   6  14   3       22.54       62.54     49.86 o
   7  14   3       26.87        3.91     36.34 o
   8  14   3        7.28      -27.71     44.74 o
   9  14   3       50.78       23.90     37.86 o
  -7  15   3       37.99       92.49     37.41 o
  -6  15   3      683.76      692.57     42.38 o
  -5  15   3       19.39       45.61     44.00 o
  -4  15   3      879.40      878.60     35.10 o
  -3  15   3      399.71      411.54     28.91 o
  -2  15   3      209.38      112.70     45.91 o
  -1  15   3       68.50       19.83     34.20 o
   0  15   3       14.78      -45.68     44.00 o
   1  15   3       23.63      133.80     41.52 o
   2  15   3      400.74      465.62     37.25 o
   3  15   3       85.56      -30.10     35.64 o
   4  15   3      430.96      460.70     40.47 o
   5  15   3        6.91      -32.36     45.54 o
   6  15   3      117.73        6.91     45.14 o
   7  15   3       46.76       -2.16     56.42 o
  -5  16   3     1011.22      786.41     41.61 o
  -4  16   3      282.55      151.74     43.42 o
  -3  16   3      296.69      276.90     37.29 o
  -2  16   3      415.72      458.19     46.46 o
  -1  16   3       10.21       21.67     44.62 o
   0  16   3       28.56      -60.83     40.55 o
   1  16   3        0.30       98.29     57.13 o
   2  16   3       24.15       37.54     51.31 o
   3  16   3      114.75      -42.20     65.99 o
   4  16   3      107.47      -29.05     47.74 o
   5  16   3       25.04      -29.53     54.03 o
   0   1   4      649.71      802.08     11.05 o
   1   1   4     1305.40     1296.28     22.72 o
  -1   2   4        0.14       -2.20      6.89 o
   0   2   4     2519.26     2265.28     11.10 o
   1   2   4     1921.10     1816.38     15.01 o
   2   2   4      226.46      244.32     13.78 o
  -2   3   4      138.27      109.75      8.26 o
  -1   3   4     1664.02     1779.53      9.72 o
   0   3   4     3317.50     2778.31     16.83 o
   1   3   4      405.11      356.92      9.47 o
   2   3   4     4523.46     4190.96     14.24 o
   3   3   4     4491.43     3991.64     17.70 o
  -3   4   4      548.44      532.66     17.84 o
  -2   4   4    22539.87    20813.63     70.08 o
  -1   4   4     2473.17     2734.54     15.19 o
   0   4   4      202.75      300.87     10.73 o
   1   4   4    14654.45    14159.70     33.87 o
   2   4   4        0.50       -9.66      7.57 o
   3   4   4     3148.81     2911.32     16.06 o
   4   4   4    14835.08    14154.52     31.02 o
  -4   5   4      681.14      769.69     13.24 o
  -3   5   4    20307.36    19808.16     42.30 o
  -2   5   4      687.70      701.73     14.68 o
  -1   5   4    10746.02    10276.10     37.97 o
   0   5   4     1855.67     1703.30     13.45 o
   1   5   4      379.06      492.05     10.57 o
   2   5   4     4734.13     4617.89     20.60 o
   3   5   4     4001.11     4067.23     22.53 o
   4   5   4      424.19      556.87     12.09 o
   5   5   4     1261.79     1315.99     19.08 o
  -5   6   4      755.64      858.25     17.27 o
  -4   6   4    11424.96    11083.47     38.49 o
  -3   6   4       42.83       -1.27     20.14 o
  -2   6   4     7151.26     6291.13     20.96 o
  -1   6   4       96.13      111.52     13.14 o
   0   6   4     4310.49     4425.54     23.06 o
   1   6   4     1811.77     1930.51     10.93 o
   2   6   4     1790.83     1990.36     13.46 o
   3   6   4     2216.37     2383.73     52.77 o
   4   6   4       91.50       62.67     18.44 o
   5   6   4      483.00      463.72     13.66 o
   6   6   4       56.52       49.30     16.31 o
  -6   7   4     1676.99     1744.46     21.84 o
  -5   7   4     3079.86     3401.15     23.61 o
  -4   7   4      202.96      275.88     15.61 o
  -3   7   4     6486.94     6459.98     33.20 o
  -2   7   4      480.44      552.98     14.69 o
  -1   7   4      283.36      288.95     14.68 o
   0   7   4      520.05      611.20     12.74 o
   1   7   4      310.47      302.39     12.08 o
   2   7   4     1109.44     1290.42     14.39 o
   3   7   4       51.87       92.02     14.49 o
   4   7   4      274.97      204.40     15.65 o
   5   7   4        1.26       -6.50     16.75 o
   6   7   4     4194.71     4593.02     43.80 o
   7   7   4      753.88      828.66     20.55 o
  -7   8   4     1127.63     1121.39     23.28 o
  -6   8   4     1492.72     1596.40     45.60 o
  -5   8   4       65.73       68.02     18.05 o
  -4   8   4     2665.07     2889.09     27.52 o
  -3   8   4      742.90      759.08     20.52 o
  -2   8   4      104.62      116.22     14.08 o
  -1   8   4      287.13      354.39     17.07 o
   0   8   4       53.14       64.42     12.76 o
   1   8   4      241.80      233.86     17.60 o
   2   8   4      169.78      149.78     13.58 o
   3   8   4      202.54      211.00     17.95 o
   4   8   4      298.82      257.95     18.56 o
   5   8   4     1109.94     1353.47     15.77 o
   6   8   4      297.15      351.19     21.19 o
   7   8   4     1767.16     1977.86     27.51 o
   8   8   4       28.48       13.67     19.68 o
  -8   9   4      158.62       81.79     22.78 o
  -7   9   4      290.77      275.19     29.87 o
  -6   9   4      746.72      785.52    108.60 o
  -5   9   4      736.10      741.19     23.88 o
  -4   9   4      617.94      527.47     26.12 o
  -3   9   4     1201.29     1283.25     21.94 o
  -2   9   4     3309.11     3598.61     25.61 o
  -1   9   4        0.34       -8.04     17.60 o
   0   9   4      677.81      696.59     16.38 o
   1   9   4      458.60      506.88     16.22 o
   2   9   4      244.90      163.30     15.01 o
   3   9   4     3246.18     3743.87     20.68 o
   4   9   4       10.32       -0.32     18.90 o
   5   9   4       29.54       -8.37     18.94 o
   6   9   4      815.04      911.66     22.04 o
   7   9   4      990.72      995.87     38.00 o
   8   9   4      439.42      470.82     22.34 o
   9   9   4       12.25       -6.41     27.58 o
  -9  10   4       11.51      -30.50     36.79 o
  -8  10   4     1247.85     1401.26     27.94 o
  -7  10   4       99.06       85.50     24.28 o
  -6  10   4       76.94       -4.66     20.41 o
  -5  10   4      135.91       93.16     22.23 o
  -4  10   4       34.85       56.88     23.63 o
  -3  10   4     2494.10     2822.56     26.25 o
  -2  10   4      995.13     1122.38     19.37 o
  -1  10   4     1559.85     1650.80     26.01 o
   0  10   4       12.36        2.67     15.27 o
   1  10   4       27.73       29.92     21.69 o
   2  10   4     3321.05     3582.33     30.39 o
   3  10   4        6.14       23.48     19.96 o
   4  10   4      928.27      907.02     25.95 o
   5  10   4        6.65      -24.04     24.12 o
   6  10   4     1799.03     1995.25     26.54 o
   7  10   4      953.52      980.92     26.49 o
   8  10   4     1155.29     1087.03     37.75 o
   9  10   4        5.66      -21.59     25.28 o
  10  10   4      110.60       83.45     40.25 o
 -10  11   4      517.44      526.08     36.78 o
  -9  11   4        1.18      -45.16     35.39 o
  -8  11   4       21.12       60.54     40.16 o
  -7  11   4      639.32      717.91     30.02 o
  -6  11   4        1.31      -13.34     28.44 o
  -5  11   4      779.12      848.81     26.19 o
  -4  11   4      283.80      348.87     27.49 o
  -3  11   4        8.07      -19.15     24.67 o
  -2  11   4     1205.80     1351.18     47.35 o
  -1  11   4     1660.06     1692.54     30.85 o
   0  11   4      574.89      534.36     26.92 o
   1  11   4        1.55       29.53     22.23 o
   2  11   4        6.48      -14.33     23.58 o
   3  11   4      791.00      961.60     34.01 o
   4  11   4      306.81      361.87     31.80 o
   5  11   4      267.45      254.27     21.23 o
   6  11   4        4.88      -20.09     28.65 o
   7  11   4      983.08      963.26     45.32 o
   8  11   4       15.77      -45.96     30.64 o
   9  11   4     1126.00     1147.65     52.68 o
  10  11   4      345.71      233.20     38.97 o
  11  11   4      399.63      295.92     42.45 o
 -11  12   4      352.04      437.70     55.67 o
 -10  12   4       46.77       18.91     45.75 o
  -9  12   4      105.82      -11.45     33.47 o
  -8  12   4        2.62      -47.11     35.07 o
  -7  12   4        1.47      -64.57     45.42 o
  -6  12   4      662.58      759.05     27.91 o
  -5  12   4        9.97      -12.22     29.07 o
  -4  12   4      955.46      915.45     33.37 o
  -3  12   4      290.29      200.25     28.73 o
  -2  12   4     1004.48     1039.06     40.94 o
  -1  12   4     1075.13     1173.13     24.02 o
   0  12   4     1387.50     1389.07     33.83 o
   1  12   4        1.81      -12.28     26.55 o
   2  12   4       61.97       85.16     23.22 o
   3  12   4      901.03      979.24     32.35 o
   4  12   4      103.63      173.33     27.18 o
   5  12   4      762.47      689.35     44.83 o
   6  12   4      261.29      191.22     28.19 o
   7  12   4        5.69       53.12     50.43 o
   8  12   4      677.32      700.92     31.76 o
   9  12   4       16.06       19.19     44.35 o
  10  12   4     1340.06     1337.27     44.85 o
  11  12   4       60.73       45.24     51.47 o
 -10  13   4      235.29       14.90     46.43 o
  -9  13   4       18.05      -46.11     35.79 o
  -8  13   4        0.27       28.31     42.21 o
  -7  13   4        6.74      -67.47     44.98 o
  -6  13   4        1.28       39.25     32.19 o
  -5  13   4       72.37      -42.71     47.10 o
  -4  13   4        0.64       -9.85     28.83 o
  -3  13   4       34.61       28.44     28.16 o
  -2  13   4       69.48       31.20     26.01 o
  -1  13   4     1339.77     1425.28     29.10 o
   0  13   4        0.04      -48.87     32.58 o
   1  13   4      462.39      484.49     27.30 o
   2  13   4      791.09      790.32     28.88 o
   3  13   4      621.83      656.64     37.33 o
   4  13   4      747.45      892.34     32.14 o
   5  13   4      326.00      445.05     30.93 o
   6  13   4      202.29      154.72     28.50 o
   7  13   4      231.79      129.43     33.34 o
   8  13   4       45.68      -11.23     46.31 o
   9  13   4      893.57      947.50     59.53 o
  10  13   4        3.32      -19.55     40.74 o
  -8  14   4      140.59      -20.24     75.35 o
  -7  14   4        1.17       -0.08     38.24 o
  -6  14   4        1.36       14.88     35.87 o
  -5  14   4      275.79      252.05     32.66 o
  -4  14   4      198.29      123.63     34.22 o
  -3  14   4      214.50      211.21     33.68 o
  -2  14   4      769.10      802.16     28.79 o
  -1  14   4        4.67       66.73     37.99 o
   0  14   4      423.33      540.80     30.82 o
   1  14   4       77.86       33.62     33.54 o
   2  14   4      494.95      398.04     34.54 o
   3  14   4      311.36      488.05     32.16 o
   4  14   4      577.63      577.46     63.78 o
   5  14   4      129.12       51.54     39.81 o
   6  14   4      137.72       60.62     34.01 o
   7  14   4        0.39       -5.54    164.87 o
   8  14   4      235.79      161.30     55.48 o
  -6  15   4      313.21      185.87     56.22 o
  -5  15   4       49.05      -55.71     53.22 o
  -4  15   4      537.93      483.77     39.41 o
  -3  15   4      941.37     1027.12     52.21 o
  -2  15   4        4.99      113.51     29.88 o
  -1  15   4      822.90      921.56     35.13 o
   0  15   4       32.04      -25.74     40.43 o
   1  15   4      167.52      127.47     46.69 o
   2  15   4       62.31      -41.23     30.17 o
   3  15   4      176.07      109.47     35.40 o
   4  15   4       55.85       56.61     42.40 o
   5  15   4        2.15      108.66     45.79 o
   6  15   4       21.75       48.27     50.07 o
  -4  16   4      358.63      172.30     40.35 o
  -3  16   4       17.58       12.32     41.54 o
  -2  16   4      568.51      606.92     42.65 o
  -1  16   4       47.77       -2.78     62.93 o
   0  16   4      426.15      362.57     40.98 o
   1  16   4        2.50      -21.77     46.71 o
   2  16   4       39.84      -38.39     41.50 o
   3  16   4       10.30      -15.99     45.87 o
   4  16   4      112.64      104.15     50.59 o
   0   0   5    12371.32    11603.07     50.42 o
   0   1   5        0.68       -6.12      9.08 o
   1   1   5     6489.95     5210.17     20.80 o
  -1   2   5       94.26       81.27      9.87 o
   0   2   5     6401.13     5586.68     13.65 o
   1   2   5     1425.97     1763.60     14.51 o
   2   2   5     4299.26     4007.52     18.07 o
  -2   3   5      359.39      441.56     13.42 o
  -1   3   5     1391.88     1519.50     17.31 o
   0   3   5       15.87        2.36      9.03 o
   1   3   5     8167.67     7676.24     17.78 o
   2   3   5       11.80       30.27     11.71 o
   3   3   5     3048.74     3208.36     15.13 o
  -3   4   5      512.84      628.83     11.69 o
  -2   4   5     8433.33     7949.08     19.64 o
  -1   4   5      611.75      753.58     11.35 o
   0   4   5       93.44       40.90     12.63 o
   1   4   5      841.33      787.04     12.90 o
   2   4   5      808.32      897.60     12.52 o
   3   4   5      311.73      402.78     11.62 o
   4   4   5     4318.23     4228.02     19.44 o
  -4   5   5      186.69      237.74     17.45 o
  -3   5   5    16995.93    15960.67     41.70 o
  -2   5   5      161.58      169.64     11.58 o
  -1   5   5     1789.31     1764.36     24.24 o
   0   5   5      128.73      133.46     11.11 o
   1   5   5       50.05       27.03     12.01 o
   2   5   5        6.10       -5.65     13.61 o
   3   5   5       18.09       52.28     13.46 o
   4   5   5       15.82       -3.77     12.38 o
   5   5   5      617.72      623.76     17.29 o
  -5   6   5      381.89      332.74     15.37 o
  -4   6   5     4097.22     4228.05     23.77 o
  -3   6   5      111.58      160.30     15.46 o
  -2   6   5     6077.20     6059.16     30.42 o
  -1   6   5       75.41       95.16     11.67 o
   0   6   5       59.78       15.32     12.41 o
   1   6   5      209.70      218.16     12.94 o
   2   6   5        4.86        5.42     13.74 o
   3   6   5       19.22       19.38     14.89 o
   4   6   5      652.18      763.64     15.05 o
   5   6   5       10.16      -23.36     15.57 o
   6   6   5        1.11      -16.34     16.28 o
  -6   7   5       30.47      -20.17     19.00 o
  -5   7   5     1452.86     1600.19     21.97 o
  -4   7   5       42.36        5.90     18.73 o
  -3   7   5     1625.46     1718.70     18.86 o
  -2   7   5      249.22      287.22     21.90 o
  -1   7   5        2.01      -19.12     30.10 o
   0   7   5       84.60       50.78     14.12 o
   1   7   5      158.96      161.31     13.46 o
   2   7   5        0.39        1.80     13.67 o
   3   7   5     1856.20     1851.60     18.67 o
   4   7   5       47.04       18.80     23.98 o
   5   7   5     1402.93     1421.50     17.62 o
   6   7   5      341.99      317.58     22.04 o
   7   7   5       73.24       50.05     30.02 o
  -7   8   5      109.87       99.74     22.07 o
  -6   8   5       12.26        1.36     21.24 o
  -5   8   5       39.47       33.67     19.14 o
  -4   8   5     1321.85     1343.25     32.58 o
  -3   8   5        2.22       -1.85     18.01 o
  -2   8   5        2.68       26.67     21.32 o
  -1   8   5       16.85        9.39     18.54 o
   0   8   5     2158.16     2236.18     17.23 o
   1   8   5      106.08       92.25     14.81 o
   2   8   5     3027.58     3729.16     26.46 o
   3   8   5      433.11      481.54     15.92 o
   4   8   5     3740.16     4305.27     34.60 o
   5   8   5       34.85        3.34     18.34 o
   6   8   5        2.35       21.80     20.32 o
   7   8   5        3.52       28.04     26.43 o
   8   8   5      121.45      154.80     25.22 o
  -8   9   5        0.21       -4.66     25.38 o
  -7   9   5     1018.68     1201.53     30.30 o
  -6   9   5      345.98      373.68     24.53 o
  -5   9   5       70.01       65.80     21.25 o
  -4   9   5      133.87       90.18     18.67 o
  -3   9   5        8.74      -24.83     19.74 o
  -2   9   5      528.78      507.50     19.85 o
  -1   9   5      294.86      293.38     22.10 o
   0   9   5       81.65       61.44     30.24 o
   1   9   5     4357.98     4845.42     41.39 o
   2   9   5       15.68       62.25     18.10 o
   3   9   5     5978.15     6078.29     52.82 o
   4   9   5        1.09       29.63     21.28 o
   5   9   5      272.14      233.48     22.78 o
   6   9   5        4.57       30.41     26.64 o
   7   9   5      461.76      482.60     32.64 o
   8   9   5       10.63       50.24     25.01 o
   9   9   5      382.88      447.26     39.85 o
  -9  10   5       16.96      118.00     30.75 o
  -8  10   5     1497.61     1609.20     32.59 o
  -7  10   5        6.96      -34.50     30.91 o
  -6  10   5     2329.09     2572.73     33.79 o
  -5  10   5       51.19      -20.61     25.88 o
  -4  10   5      113.45      177.70     22.97 o
  -3  10   5      182.21      132.13     21.29 o
  -2  10   5        0.06        0.15     24.61 o
  -1  10   5       70.59       54.57     25.28 o
   0  10   5      173.02      256.53     23.23 o
   1  10   5       71.66       64.86     21.05 o
   2  10   5     5475.20     5464.27     58.22 o
   3  10   5       25.74       10.94     25.75 o
   4  10   5     2625.60     2924.59     29.21 o
   5  10   5       22.93       -3.66     22.19 o
   6  10   5      302.46      256.69     31.55 o
   7  10   5      285.17      220.92     27.59 o
   8  10   5      261.09      179.85     43.22 o
   9  10   5        1.97      -47.75     31.83 o
  10  10   5       46.02       26.83     38.96 o
 -10  11   5       91.05       67.74     34.85 o
  -9  11   5      388.20      374.16     39.51 o
  -8  11   5        9.33      -38.15     30.35 o
  -7  11   5     1432.25     1655.23     40.91 o
  -6  11   5        1.15      -20.05     26.42 o
  -5  11   5     2583.24     3024.13     33.49 o
  -4  11   5       43.82       17.27     23.60 o
  -3  11   5       85.83      -33.45     22.30 o
  -2  11   5       44.61      -39.72     26.48 o
  -1  11   5      459.83      544.30     23.44 o
   0  11   5        8.96       -5.19     27.76 o
   1  11   5      706.94      723.40     31.46 o
   2  11   5       12.86       26.65     24.48 o
   3  11   5     2352.10     2755.06     50.81 o
   4  11   5       28.67       -7.05     28.54 o
   5  11   5       54.51       29.92     34.29 o
   6  11   5        7.56       10.73     24.26 o
   7  11   5      960.66     1036.94     42.88 o
   8  11   5        0.76        2.50     37.39 o
   9  11   5      773.18      716.91     37.62 o
  10  11   5       26.07       21.45     45.01 o
  11  11   5      218.43       51.16     56.87 o
 -10  12   5        0.67       14.73     37.53 o
  -9  12   5        2.41       32.13     37.94 o
  -8  12   5      246.34      322.54     53.02 o
  -7  12   5        3.29      -64.16     42.77 o
  -6  12   5     1288.28     1507.88     41.83 o
  -5  12   5       81.11      -35.20     32.15 o
  -4  12   5     1412.44     1528.28     47.50 o
  -3  12   5        0.16      -23.14     31.19 o
  -2  12   5       45.69        6.33     24.90 o
  -1  12   5      116.82      180.01     26.08 o
   0  12   5      457.51      318.62     40.22 o
   1  12   5      111.26       69.34     23.52 o
   2  12   5      148.26       87.11     29.45 o
   3  12   5       70.37      -35.92     23.96 o
   4  12   5        0.11       18.91     31.75 o
   5  12   5       91.84      138.43     47.25 o
   6  12   5      186.95      115.91     44.76 o
   7  12   5        6.25      -61.31     56.43 o
   8  12   5      607.52      759.07     33.99 o
   9  12   5        1.36       62.57     48.43 o
  10  12   5      578.10      538.66     38.78 o
  -9  13   5        0.31       69.96     39.53 o
  -8  13   5       19.86       37.59     48.93 o
  -7  13   5       73.58      -63.20     42.14 o
  -6  13   5       15.68       11.46     72.26 o
  -5  13   5     1327.74     1301.80     30.14 o
  -4  13   5        7.36      126.34     51.08 o
  -3  13   5        2.12       32.09     48.96 o
  -2  13   5       23.99        0.16     41.12 o
  -1  13   5      616.63      562.19     34.22 o
   0  13   5       38.98      136.41     25.40 o
   1  13   5      240.66      348.08     30.83 o
   2  13   5      106.23       -6.61     39.88 o
   3  13   5      276.21      316.17     28.44 o
   4  13   5       42.05      111.33     44.47 o
   5  13   5       56.01       52.92     47.16 o
   6  13   5        0.80      -25.40     39.06 o
   7  13   5       47.01       95.83     48.77 o
   8  13   5       22.68      149.71     47.26 o
   9  13   5      417.16      169.13     46.07 o
  -7  14   5        4.75      -34.26     40.29 o
  -6  14   5       27.76      -73.62     58.47 o
  -5  14   5        0.88      -27.67     41.08 o
  -4  14   5        1.08        6.70     73.43 o
  -3  14   5       16.70       59.60     41.50 o
  -2  14   5      861.67      981.42     36.21 o
  -1  14   5        4.60      -35.64     32.49 o
   0  14   5      327.62      270.57     36.13 o
   1  14   5        1.05       73.19     36.75 o
   2  14   5      109.32       -6.79     35.08 o
   3  14   5        0.54       -7.94     51.61 o
   4  14   5       98.31      -55.91     40.16 o
   5  14   5       26.50      -11.43     38.48 o
   6  14   5        4.63      105.32     62.71 o
   7  14   5        0.85       23.93     45.32 o
  -5  15   5       26.07       58.55     42.22 o
  -4  15   5       47.69       78.46     89.09 o
  -3  15   5      554.53      560.80     41.89 o
  -2  15   5        2.04      -30.48     42.52 o
  -1  15   5      412.26      275.55     35.64 o
   0  15   5       13.88       53.16     63.08 o
   1  15   5       61.44       56.20     39.11 o
   2  15   5        3.86      -24.46     42.96 o
   3  15   5        1.25      -18.56     32.60 o
   4  15   5       16.25       27.90     54.19 o
   5  15   5       52.85      221.74     58.51 o
   0  16   5      147.49       11.79     55.44 o
   0   0   6      510.79      324.15     22.04 o
   0   1   6      309.88      275.09     10.82 o
   1   1   6     4729.74     4366.02     22.19 o
  -1   2   6        0.01       -4.75     12.65 o
   0   2   6     5979.65     5444.02     15.79 o
   1   2   6       88.44      146.14     10.17 o
   2   2   6     3268.10     3243.15     17.31 o
  -2   3   6      714.44      896.69     11.04 o
  -1   3   6      891.58      913.30     14.26 o
   0   3   6     1440.80     1512.23     17.96 o
   1   3   6     2330.00     2297.71     31.38 o
   2   3   6     1097.85     1231.02     14.69 o
   3   3   6      447.36      498.44     16.76 o
  -3   4   6      156.23      148.72     20.16 o
  -2   4   6     4954.13     4747.17     17.74 o
  -1   4   6      965.29     1001.64     17.49 o
   0   4   6      642.26      588.58     15.39 o
   1   4   6     1240.61     1282.25     14.07 o
   2   4   6       20.00       14.29     12.21 o
   3   4   6      614.14      711.44     14.75 o
   4   4   6     1650.86     1702.67     22.82 o
  -4   5   6        2.32       -2.29     18.17 o
  -3   5   6     8912.04     8189.98     37.02 o
  -2   5   6       48.84       39.11     13.18 o
  -1   5   6     1033.75     1139.93     16.97 o
   0   5   6     1381.16     1427.53     15.38 o
   1   5   6      149.10      172.76     13.36 o
   2   5   6      409.38      444.55     18.60 o
   3   5   6      108.35       52.45     13.44 o
   4   5   6      183.41      154.65     21.57 o
   5   5   6      788.96      813.95     18.73 o
  -5   6   6        2.81       58.50     14.94 o
  -4   6   6     2304.43     2612.20     28.42 o
  -3   6   6        1.44       -3.16     14.00 o
  -2   6   6     2870.52     3169.14     27.26 o
  -1   6   6      280.89      313.62     14.57 o
   0   6   6       47.13       72.70     13.55 o
   1   6   6      578.69      591.46     17.62 o
   2   6   6       56.21       -2.38     13.86 o
   3   6   6      132.69       69.04     16.98 o
   4   6   6      657.84      597.10     17.78 o
   5   6   6        9.69       20.99     18.69 o
   6   6   6      187.54      138.26     19.14 o
  -6   7   6      541.12      491.71     18.73 o
  -5   7   6      404.32      406.10     20.70 o
  -4   7   6       10.39      -26.22     21.27 o
  -3   7   6     1018.13     1068.57     15.83 o
  -2   7   6       18.76       24.22     16.31 o
  -1   7   6       40.02      -10.60     20.04 o
   0   7   6       30.50       27.40     13.36 o
   1   7   6      139.07      130.76     16.16 o
   2   7   6      212.25      224.69     18.95 o
   3   7   6      920.70      977.81     19.78 o
   4   7   6       10.72       45.89     18.41 o
   5   7   6     2613.12     2868.32     25.11 o
   6   7   6     1305.07     1411.58     29.26 o
   7   7   6        2.79       27.59     22.60 o
  -7   8   6      192.21      230.53     21.31 o
  -6   8   6       32.20       70.39     25.24 o
  -5   8   6        0.14      -27.77     19.27 o
  -4   8   6     1051.94     1157.36     22.72 o
  -3   8   6       23.15       -4.79     16.84 o
  -2   8   6       31.59        6.48     19.59 o
  -1   8   6      311.45      288.30     20.01 o
   0   8   6     1664.55     1809.20     34.74 o
   1   8   6        1.77      -18.17     19.27 o
   2   8   6     3189.49     3286.76     38.01 o
   3   8   6        9.33       -5.46     21.58 o
   4   8   6     2310.69     2282.67     27.00 o
   5   8   6      290.12      307.32     22.56 o
   6   8   6      187.94      164.00     45.63 o
   7   8   6      403.53      239.86     33.00 o
   8   8   6       53.89       35.38     26.59 o
  -8   9   6       49.14       25.62     26.73 o
  -7   9   6      260.63      186.71     29.69 o
  -6   9   6      165.52      138.67     24.55 o
  -5   9   6       45.34      114.69     26.69 o
  -4   9   6      211.23       38.78     26.34 o
  -3   9   6        0.22       28.31     20.42 o
  -2   9   6      434.52      398.24     21.53 o
  -1   9   6      649.35      592.63     20.12 o
   0   9   6      170.11      158.85     19.74 o
   1   9   6     3102.82     3462.05     47.77 o
   2   9   6        8.57      -13.27     27.87 o
   3   9   6     2150.70     2217.89     37.47 o
   4   9   6        2.22      -13.58     25.32 o
   5   9   6       63.89        5.74     21.73 o
   6   9   6      284.54      307.28     26.85 o
   7   9   6      185.69      161.60     29.62 o
   8   9   6      436.05      336.21     42.72 o
   9   9   6      374.33      545.18     39.76 o
  -9  10   6       50.91       13.00     44.64 o
  -8  10   6     1268.17     1379.97     46.77 o
  -7  10   6       35.66       35.71     29.64 o
  -6  10   6      935.41      945.43     39.27 o
  -5  10   6       31.53       33.26     34.59 o
  -4  10   6      590.88      653.00     22.62 o
  -3  10   6      360.13      434.08     27.54 o
  -2  10   6        5.88      -25.86     24.49 o
  -1  10   6      714.61      718.44     28.49 o
   0  10   6       52.91      -12.07     29.85 o
   1  10   6        7.74      -19.02     21.59 o
   2  10   6     2371.26     2806.02     33.18 o
   3  10   6        1.70       41.67     27.49 o
   4  10   6     1448.98     1497.57     27.62 o
   5  10   6       85.22        6.24     22.74 o
   6  10   6       28.28       27.42     23.15 o
   7  10   6      152.75       30.27     32.08 o
   8  10   6      141.37      232.42     38.65 o
   9  10   6        7.66      -49.58     33.05 o
  10  10   6       14.90       52.77     31.30 o
 -10  11   6       12.98       32.53     47.78 o
  -9  11   6      293.55      264.74     51.96 o
  -8  11   6       22.70       37.14     32.29 o
  -7  11   6     1123.67     1189.98     48.49 o
  -6  11   6       17.72       54.36     31.30 o
  -5  11   6     1500.76     1676.33     58.93 o
  -4  11   6      106.16       30.30     29.23 o
  -3  11   6       76.49       26.41     35.54 o
  -2  11   6      316.06      302.53     54.78 o
  -1  11   6      739.46      778.90     25.87 o
   0  11   6      162.26      177.09     21.81 o
   1  11   6      478.40      596.13     24.46 o
   2  11   6       31.41       -0.88     26.31 o
   3  11   6     1993.46     2129.68     36.14 o
   4  11   6        1.88       15.43     33.37 o
   5  11   6       24.83      -54.42     37.36 o
   6  11   6       31.05       86.48     32.16 o
   7  11   6      417.59      591.22     36.86 o
   8  11   6        1.14      -27.25     39.81 o
   9  11   6      524.35      589.74     51.91 o
  10  11   6        2.75       25.84     41.52 o
  -9  12   6       38.56       75.00     52.09 o
  -8  12   6      174.66       64.67     32.81 o
  -7  12   6        1.38      -37.53     37.69 o
  -6  12   6      579.43      558.92     43.13 o
  -5  12   6       14.90       17.21     45.51 o
  -4  12   6      843.15      764.22     44.74 o
  -3  12   6      349.81      344.18     38.74 o
  -2  12   6       69.65       69.20     42.77 o
  -1  12   6      194.24      228.38     35.96 o
   0  12   6      126.35      123.73     39.82 o
   1  12   6        1.61        1.77     29.91 o
   2  12   6      167.48       66.55     41.41 o
   3  12   6       17.17       -2.47     47.43 o
   4  12   6        2.23        7.35     35.84 o
   5  12   6      105.34      -36.46     45.12 o
   6  12   6       79.93       56.78     44.41 o
   7  12   6        3.49       64.17     42.67 o
   8  12   6      368.47       78.78     69.80 o
   9  12   6        0.37       16.08     39.44 o
  -8  13   6        0.07      -30.17     46.77 o
  -7  13   6       42.55      -58.54     39.03 o
  -6  13   6        0.37      -33.73     35.36 o
  -5  13   6      468.92      536.10     46.87 o
  -4  13   6        0.24       21.49     48.63 o
  -3  13   6       63.65      -50.39     37.71 o
  -2  13   6      159.95       -0.06     47.27 o
  -1  13   6      372.52      401.41     43.37 o
   0  13   6        1.50      -46.13     30.75 o
   1  13   6      120.02      -61.97     41.31 o
   2  13   6      165.45       43.10     31.67 o
   3  13   6      133.57       80.86     75.11 o
   4  13   6       55.96      -24.03     43.60 o
   5  13   6       56.66      -43.41     56.77 o
   6  13   6       32.72      -42.34     47.61 o
   7  13   6       24.71      -14.89     56.30 o
   8  13   6        2.85       15.12     45.46 o
  -6  14   6       51.38      155.47     48.39 o
  -5  14   6        5.19      -66.60     44.40 o
  -4  14   6        0.76      112.76     63.89 o
  -3  14   6        5.65        8.31     47.59 o
  -2  14   6      313.65      439.02     47.85 o
  -1  14   6        6.41      -14.02     32.35 o
   0  14   6      257.62      -40.14    105.05 o
   1  14   6       14.63       -5.96     32.14 o
   2  14   6       30.99       36.11     41.05 o
   3  14   6       62.64      -51.84     40.44 o
   4  14   6       67.52      215.84     72.72 o
   5  14   6      117.01        0.13     45.71 o
   6  14   6        1.17      -48.44     64.18 o
  -3  15   6      367.34      172.79    161.73 o
  -2  15   6        2.39      -22.09     39.18 o
  -1  15   6      173.91      142.39     40.74 o
   0  15   6        2.66      -21.53     42.53 o
   1  15   6       31.01       30.27     47.61 o
   2  15   6       16.43      -24.53     42.64 o
   3  15   6        1.61      -46.40     49.22 o
   0   0   7       63.35       79.41     44.76 o
   0   1   7        0.19       11.98     13.69 o
   1   1   7        3.96        0.85     11.99 o
  -1   2   7        1.11       -6.34     13.53 o
   0   2   7      103.86       51.86     12.49 o
   1   2   7      183.66      170.12     15.06 o
   2   2   7      181.65      214.55     12.86 o
  -2   3   7      204.02      212.74     15.89 o
  -1   3   7      259.13      201.19     17.27 o
   0   3   7      701.50      745.80     14.07 o
   1   3   7      378.70      366.89     16.07 o
   2   3   7     3073.90     3269.69     24.22 o
   3   3   7     1923.79     2011.38     16.95 o
  -3   4   7      477.17      520.89     18.62 o
  -2   4   7     3358.21     3679.81     26.68 o
  -1   4   7     2773.91     2747.92     22.95 o
   0   4   7        0.65       -1.50     14.49 o
   1   4   7     2344.99     2491.86     18.80 o
   2   4   7       36.48       23.44     13.41 o
   3   4   7     1712.86     1958.19     38.16 o
   4   4   7     2454.97     2492.21     26.78 o
  -4   5   7      152.82       91.47     19.17 o
  -3   5   7     3326.06     3619.00     30.80 o
  -2   5   7      227.59      207.21     17.13 o
  -1   5   7     1998.58     2116.95     26.23 o
   0   5   7     2952.43     3190.29     24.09 o
   1   5   7      110.10      -19.51     13.74 o
   2   5   7     2195.18     2317.74     19.60 o
   3   5   7      577.19      633.76     19.97 o
   4   5   7      630.48      552.52     43.66 o
   5   5   7        7.79       32.05     18.10 o
  -5   6   7      430.92      422.50     21.51 o
  -4   6   7      845.35      796.12     21.00 o
  -3   6   7        9.02       25.10     19.44 o
  -2   6   7     1700.38     1723.73     27.60 o
  -1   6   7      677.52      740.18     27.32 o
   0   6   7      806.19      816.21     51.36 o
   1   6   7     1530.35     1720.52     36.38 o
   2   6   7       49.92      -11.50     18.00 o
   3   6   7      475.23      576.65     17.91 o
   4   6   7       34.57      -14.78     20.39 o
   5   6   7      687.80      744.19     20.62 o
   6   6   7       47.09      -14.67     22.92 o
  -6   7   7     1089.28     1175.57     34.04 o
  -5   7   7      756.95      801.49     20.54 o
  -4   7   7        0.29       -5.95     17.27 o
  -3   7   7     1054.48     1152.84     30.05 o
  -2   7   7      140.40      109.89     18.17 o
  -1   7   7       29.28      -13.86     22.67 o
   0   7   7      573.44      516.29     19.98 o
   1   7   7       61.26       30.27     20.73 o
   2   7   7       40.81       11.80     19.21 o
   3   7   7       56.02       63.58     22.67 o
   4   7   7      115.64      111.77     18.87 o
   5   7   7      110.86       45.36     19.18 o
   6   7   7      962.27     1071.58     26.60 o
   7   7   7        3.34      -32.59     28.14 o
  -7   8   7      753.05      856.94     28.59 o
  -6   8   7      535.14      653.05     21.16 o
  -5   8   7      105.36       41.22     21.97 o
  -4   8   7      535.29      592.37     29.91 o
  -3   8   7      318.40      237.00     23.24 o
  -2   8   7       14.43       -6.58     21.58 o
  -1   8   7     1149.33     1179.70     23.14 o
   0   8   7        1.09      -31.99     21.33 o
   1   8   7       37.93      -27.08     20.06 o
   2   8   7       55.27       38.86     20.17 o
   3   8   7       47.80       -7.34     23.03 o
   4   8   7       58.40       31.62     23.52 o
   5   8   7      308.90      389.59     25.82 o
   6   8   7        6.25       48.52     33.49 o
   7   8   7     1194.22     1496.88     26.33 o
   8   8   7        9.47       76.51     31.41 o
  -8   9   7      225.62      176.60     37.54 o
  -7   9   7       76.64       85.33     31.20 o
  -6   9   7       43.34      164.62     31.83 o
  -5   9   7      404.79      304.65     28.94 o
  -4   9   7      223.95      175.87     25.98 o
  -3   9   7       14.33       -7.24     26.13 o
  -2   9   7     1987.55     2301.39     24.48 o
  -1   9   7       29.73      -11.24     26.71 o
   0   9   7      345.50      407.73     28.70 o
   1   9   7        9.22       41.56     26.65 o
   2   9   7       55.77      -18.35     22.08 o
   3   9   7      958.37      791.35     32.79 o
   4   9   7        2.77      -14.28     29.01 o
   5   9   7      115.21       -0.80     25.74 o
   6   9   7      734.89      952.17     70.83 o
   7   9   7      467.95      475.61     34.24 o
   8   9   7      649.86      689.77     27.70 o
   9   9   7       27.17       18.17     35.36 o
  -9  10   7       20.92       -6.57     38.40 o
  -8  10   7       79.10      -55.13     37.37 o
  -7  10   7       14.06      -50.38     33.58 o
  -6  10   7      153.28      -22.78     36.95 o
  -5  10   7       46.76       73.37     24.79 o
  -4  10   7       41.06       26.54     26.69 o
  -3  10   7      615.61      510.28     40.40 o
  -2  10   7      245.57      188.95     37.39 o
  -1  10   7     1056.16     1233.24     48.24 o
   0  10   7       31.40       34.65     29.40 o
   1  10   7        0.87       13.98     29.71 o
   2  10   7      556.80      581.59     39.53 o
   3  10   7       42.96       45.49     38.02 o
   4  10   7       47.10       14.09     41.82 o
   5  10   7       47.58      157.78     34.62 o
   6  10   7     1050.06     1116.16     54.49 o
   7  10   7      206.59      320.43     34.98 o
   8  10   7      136.34       65.10     32.08 o
   9  10   7       58.22       19.01     41.83 o
  10  10   7       31.89       -7.01     49.69 o
  -9  11   7        4.41      -70.69     61.16 o
  -8  11   7        4.03       59.20     40.94 o
  -7  11   7       85.90      -19.68     37.94 o
  -6  11   7        0.33       19.10     38.75 o
  -5  11   7       86.28      197.98     37.02 o
  -4  11   7       94.25       49.40     29.97 o
  -3  11   7        0.67       24.52     31.00 o
  -2  11   7      638.07      720.90     35.73 o
  -1  11   7      398.29      272.86     33.04 o
   0  11   7      556.27      535.81     33.25 o
   1  11   7       44.17      -20.41     31.83 o
   2  11   7        8.43       -3.16     27.44 o
   3  11   7       16.82       82.42     40.20 o
   4  11   7       17.82       99.63     42.95 o
   5  11   7       93.56       94.26     30.21 o
   6  11   7        1.97       27.45     36.00 o
   7  11   7      229.47      223.64     38.50 o
   8  11   7        2.79       -5.90     66.91 o
   9  11   7      182.32       61.92     44.00 o
  -8  12   7       47.87      -20.94     39.81 o
  -7  12   7        2.31       45.64     45.18 o
  -6  12   7       96.95       34.55     35.50 o
  -5  12   7       19.12       12.28     37.22 o
  -4  12   7       99.02      -10.03     40.27 o
  -3  12   7      448.95      472.92     58.14 o
  -2  12   7      179.52      116.21     37.08 o
  -1  12   7      468.40      545.85     38.58 o
   0  12   7      610.92      571.06     32.22 o
   1  12   7       30.80        9.38     32.86 o
   2  12   7       45.34       39.86     36.53 o
   3  12   7      104.71       36.10     34.01 o
   4  12   7       50.99       47.87     40.54 o
   5  12   7      236.53       76.07     54.85 o
   6  12   7       81.45      -33.69     43.17 o
   7  12   7       37.83       40.65     40.22 o
   8  12   7       79.15      -64.25     42.83 o
  -6  13   7        8.78      -25.12     41.60 o
  -5  13   7       33.83      -19.12     40.39 o
  -4  13   7        6.20      -56.59     54.69 o
  -3  13   7       61.31      -11.87     44.00 o
  -2  13   7       94.68      -12.41     40.38 o
  -1  13   7      291.73      389.98     72.83 o
   0  13   7        2.31       15.16     36.54 o
   1  13   7      144.74      122.69     41.38 o
   2  13   7      282.41      180.60     38.30 o
   3  13   7      185.64      122.13     41.83 o
   4  13   7      324.57      212.65     49.13 o
   5  13   7       60.85       73.04     41.36 o
   6  13   7      137.34      157.70     35.09 o
  -4  14   7       80.88        4.92     54.82 o
  -3  14   7        5.15       65.57     57.29 o
  -2  14   7      176.34      229.23     38.85 o
  -1  14   7        0.16      -64.23     42.82 o
   0  14   7       45.84      -87.52     58.35 o
   1  14   7       42.69       81.27     44.89 o
   2  14   7       93.92      224.32     42.41 o
   3  14   7      338.91      174.36     38.61 o
   4  14   7      128.56       66.98     55.85 o
   0   0   8      282.13      378.48     26.86 o
   0   1   8       10.50        3.99     16.92 o
   1   1   8      347.06      335.85     19.12 o
  -1   2   8       12.44       -1.62     18.27 o
   0   2   8      168.12       62.17     20.25 o
   1   2   8     1434.82     1492.06     21.64 o
   2   2   8      335.00      318.17     19.10 o
  -2   3   8       24.85       29.30     17.43 o
  -1   3   8      703.00      824.13     25.70 o
   0   3   8     2471.07     2483.73     27.43 o
   1   3   8       64.58       36.81     14.74 o
   2   3   8     1958.49     2314.70     27.03 o
   3   3   8      156.91      147.12     17.13 o
  -3   4   8       11.07       22.04     22.60 o
  -2   4   8     1078.88     1046.49     21.88 o
  -1   4   8      419.61      404.18     19.30 o
   0   4   8        0.04       -5.37     20.15 o
   1   4   8     1708.33     1969.95     28.00 o
   2   4   8      180.50       92.45     18.63 o
   3   4   8     1309.60     1400.48     39.30 o
   4   4   8       87.95       99.48     20.17 o
  -4   5   8       11.46        7.40     19.72 o
  -3   5   8      220.91      169.31     20.85 o
  -2   5   8        3.65       16.13     22.93 o
  -1   5   8      174.30      168.43     20.96 o
   0   5   8     1703.93     1926.64     22.64 o
   1   5   8      136.39      135.35     30.34 o
   2   5   8     1782.52     1851.83     32.59 o
   3   5   8      117.19      145.17     23.89 o
   4   5   8       77.93       22.16     17.28 o
   5   5   8        3.56       14.30     21.56 o
  -5   6   8        2.10       44.42     48.04 o
  -4   6   8       19.46        5.72     25.55 o
  -3   6   8        4.35        8.49     23.73 o
  -2   6   8      137.43       83.04     19.53 o
  -1   6   8      435.40      370.05     37.97 o
   0   6   8       67.01      118.26     56.56 o
   1   6   8     1123.47     1285.76     24.40 o
   2   6   8      794.14      827.73     21.32 o
   3   6   8      694.53      798.83     24.54 o
   4   6   8       13.77       27.40     19.50 o
   5   6   8      359.89      437.49     30.51 o
   6   6   8       13.09       -8.59     25.69 o
  -6   7   8      576.22      723.54     34.33 o
  -5   7   8        0.20      -30.49     29.28 o
  -4   7   8        0.00      -17.92     27.33 o
  -3   7   8      130.33      111.10     24.92 o
  -2   7   8       17.07       43.85     22.03 o
  -1   7   8        9.74       29.85     23.39 o
   0   7   8       54.08       -0.23     22.50 o
   1   7   8      834.41      930.24     31.24 o
   2   7   8      406.78      426.70     32.59 o
   3   7   8      262.06      315.61     33.30 o
   4   7   8       30.73       27.92     23.01 o
   5   7   8       14.67      -19.05     27.00 o
   6   7   8     1241.41     1476.12     27.68 o
   7   7   8       14.42       51.34     26.49 o
  -7   8   8      590.65      691.03     34.73 o
  -6   8   8       52.03       -9.17     28.98 o
  -5   8   8       75.59       14.14     36.51 o
  -4   8   8       97.29       36.08     25.14 o
  -3   8   8      253.38      345.52     24.03 o
  -2   8   8        0.74        1.07     25.22 o
  -1   8   8      332.98      379.10     28.20 o
   0   8   8      187.05      276.56     22.67 o
   1   8   8       12.09        0.59     27.68 o
   2   8   8       10.73      -27.67     25.84 o
   3   8   8        1.16      -42.05     32.21 o
   4   8   8       49.17       28.97     25.65 o
   5   8   8      590.31      698.01     25.53 o
   6   8   8       65.90       32.50     33.63 o
   7   8   8      805.65      864.72     46.61 o
   8   8   8        0.98       35.78     30.64 o
  -8   9   8      205.50       74.70     32.77 o
  -7   9   8        4.02        8.78     37.12 o
  -6   9   8       35.17        3.64     28.52 o
  -5   9   8      514.19      459.82     33.09 o
  -4   9   8      183.95      232.84     27.99 o
  -3   9   8      128.00      170.93     25.69 o
  -2   9   8      538.60      588.52     24.61 o
  -1   9   8       60.77       72.13     31.55 o
   0   9   8      532.76      688.79     34.54 o
   1   9   8        7.75       -7.51     34.85 o
   2   9   8        2.90        1.03     31.36 o
   3   9   8        0.10       42.43     27.83 o
   4   9   8        0.49      -41.78     29.99 o
   5   9   8      173.11      147.11     32.93 o
   6   9   8      591.73      590.07     41.58 o
   7   9   8      220.79      165.96     41.42 o
   8   9   8      192.51       59.93     53.49 o
   9   9   8       10.89      -45.28     54.60 o
  -9  10   8        6.80        0.37     43.12 o
  -8  10   8        0.00       29.30     49.88 o
  -7  10   8        9.36        5.79     42.35 o
  -6  10   8       92.88       35.94     32.10 o
  -5  10   8        2.20      -15.87     34.18 o
  -4  10   8       22.19       48.19     32.43 o
  -3  10   8      539.39      548.37     31.55 o
  -2  10   8        3.73      -12.99     36.10 o
  -1  10   8     1164.17     1281.48     52.22 o
   0  10   8      151.55      174.97     27.29 o
   1  10   8       53.40       44.48     29.88 o
   2  10   8        5.94        9.99     26.48 o
   3  10   8       42.22       -1.05     36.45 o
   4  10   8       72.02       14.38     33.81 o
   5  10   8        2.75      -10.97     35.15 o
   6  10   8      229.96      421.31     37.58 o
   7  10   8       19.54      -11.57     33.44 o
   8  10   8       18.16      -11.40     66.68 o
   9  10   8       11.55       -2.59     53.15 o
  -8  11   8       20.90      113.59     57.36 o
  -7  11   8        2.59       57.01     37.30 o
  -6  11   8        6.10        0.18     41.04 o
  -5  11   8        8.56       29.62     33.74 o
  -4  11   8      206.50      218.05     45.77 o
  -3  11   8        0.21      -17.89     35.00 o
  -2  11   8      732.97      838.42     48.64 o
  -1  11   8      203.23       65.32     57.12 o
   0  11   8      127.97       61.53     27.56 o
   1  11   8      265.89       94.15     36.37 o
   2  11   8       82.60      191.68     31.06 o
   3  11   8        6.90       63.39     63.32 o
   4  11   8      183.02      191.63     40.08 o
   5  11   8       84.06       85.19     37.52 o
   6  11   8       14.58        0.56     42.62 o
   7  11   8       10.27       24.16     70.76 o
   8  11   8        3.38      -15.56     63.91 o
  -6  12   8        0.09      -62.58     44.51 o
  -5  12   8        2.30      -29.17     40.86 o
  -4  12   8        2.72       46.74     44.52 o
  -3  12   8      176.90      -46.40     48.86 o
  -2  12   8      109.03       14.08     39.34 o
  -1  12   8       57.47      100.54     49.68 o
   0  12   8      105.36       -7.94     37.59 o
   1  12   8       61.97      -58.18     40.26 o
   2  12   8       60.37       67.73     32.71 o
   3  12   8      246.19      300.10     88.58 o
   4  12   8       21.10       -0.59     44.42 o
   5  12   8      210.04       72.11     43.56 o
   6  12   8        2.28      -30.87     62.94 o
  -4  13   8       10.34      -11.39     90.48 o
  -3  13   8        2.15      104.66     38.17 o
  -2  13   8       15.41       80.24     42.41 o
  -1  13   8       10.45       28.93     44.87 o
   0  13   8       10.33      -37.21     48.83 o
   1  13   8       13.61       31.41     58.79 o
   2  13   8      229.71      271.01     36.43 o
   3  13   8       49.17       26.28     40.35 o
   4  13   8      344.67      182.74     48.45 o
   0   0   9      669.19      654.18     46.74 o
   0   1   9       20.44      -35.09     23.39 o
   1   1   9      648.57      560.29     19.34 o
  -1   2   9        9.00      -11.45     20.76 o
   0   2   9       79.00       38.65     17.86 o
   1   2   9      300.90      172.08     19.28 o
   2   2   9        9.29      -27.88     23.45 o
  -2   3   9      107.38       46.63     29.16 o
  -1   3   9       26.09      -18.40     25.97 o
   0   3   9      628.73      688.36     26.15 o
   1   3   9      850.39      917.43     24.54 o
   2   3   9      784.19      778.93     25.95 o
   3   3   9       71.29       39.69     20.95 o
  -3   4   9       18.45      -33.18     40.24 o
  -2   4   9      600.15      458.38     21.20 o
  -1   4   9      280.22      324.78     24.23 o
   0   4   9      198.11      205.58     22.48 o
   1   4   9     1014.19     1116.78     26.59 o
   2   4   9        7.94       12.48     28.04 o
   3   4   9       59.88       21.51     25.41 o
   4   4   9      216.06      244.09     24.82 o
  -4   5   9        1.01      -35.26     40.13 o
  -3   5   9      126.23      205.21     25.43 o
  -2   5   9        0.39      -25.92     22.29 o
  -1   5   9      186.48      152.67     31.33 o
   0   5   9      551.64      464.68     35.47 o
   1   5   9        5.73        0.52     19.21 o
   2   5   9      387.92      405.68     30.78 o
   3   5   9       90.98       -5.38     26.22 o
   4   5   9       12.02       -7.55     30.03 o
   5   5   9     1234.56     1233.33     27.13 o
  -5   6   9        2.27       64.13     27.96 o
  -4   6   9      774.15      833.48     32.36 o
  -3   6   9       11.31       14.44     24.95 o
  -2   6   9      245.29      375.61     25.27 o
  -1   6   9        2.97       -7.98     21.57 o
   0   6   9       35.80       59.09     26.61 o
   1   6   9      486.81      615.34     34.23 o
   2   6   9       22.66       69.09     26.67 o
   3   6   9      132.16      135.80     37.10 o
   4   6   9      117.72      271.83     28.09 o
   5   6   9       33.19       -4.83     26.82 o
   6   6   9      269.55      363.47     40.86 o
  -6   7   9      119.85       -3.10     38.58 o
  -5   7   9      143.47       65.59     47.02 o
  -4   7   9       22.22      -18.21     33.88 o
  -3   7   9      374.54      391.08     34.30 o
  -2   7   9        6.79      -41.03     27.35 o
  -1   7   9     1028.46     1154.55     36.02 o
   0   7   9        3.87        0.40     28.96 o
   1   7   9       96.36       46.38     29.28 o
   2   7   9      214.94       31.20     42.84 o
   3   7   9      260.03      286.58     28.47 o
   4   7   9       15.17       88.25     28.72 o
   5   7   9       95.38       77.18     31.57 o
   6   7   9      524.79      681.84     46.86 o
   7   7   9       16.51       14.17     51.95 o
  -7   8   9      219.85      288.65     62.89 o
  -6   8   9       10.19      -33.24     33.80 o
  -5   8   9        6.66       57.63     46.46 o
  -4   8   9      156.81      137.97     38.75 o
  -3   8   9       11.87      -17.41     28.23 o
  -2   8   9      469.34      577.68     31.36 o
  -1   8   9      208.16      187.58     36.22 o
   0   8   9       12.24      -50.73     33.82 o
   1   8   9        4.78       -5.56     33.02 o
   2   8   9      266.52      232.08     36.93 o
   3   8   9       13.93        0.73     46.92 o
   4   8   9       74.18       30.54     57.28 o
   5   8   9      436.95      373.88     34.23 o
   6   8   9        1.10      -12.15     34.03 o
   7   8   9      378.68      396.08     42.05 o
   8   8   9       16.29       10.06     54.88 o
  -8   9   9       36.02      -27.16     40.38 o
  -7   9   9        1.56       -6.53     48.35 o
  -6   9   9       87.59      153.81     42.33 o
  -5   9   9       21.38       26.50     36.17 o
  -4   9   9       66.52      174.02     35.23 o
  -3   9   9      111.84      173.45     40.79 o
  -2   9   9      212.68       96.22     33.10 o
  -1   9   9       13.39       11.62     41.69 o
   0   9   9      298.24       17.23     37.55 o
   1   9   9       73.18       31.16     47.52 o
   2   9   9        0.17       10.60     45.52 o
   3   9   9       40.18        8.31     31.46 o
   4   9   9       31.47       90.43     35.26 o
   5   9   9       59.64       -9.23     39.34 o
   6   9   9      148.51      124.04     35.56 o
   7   9   9        1.44        7.52     47.50 o
   8   9   9       36.38       22.45     68.31 o
  -7  10   9       11.62      -63.00     48.51 o
  -6  10   9       29.79      -47.65     60.66 o
  -5  10   9       12.88       -3.60     36.10 o
  -4  10   9        0.26       13.52     35.80 o
  -3  10   9      285.83      283.73     50.57 o
  -2  10   9        2.41       58.62     41.77 o
  -1  10   9      265.85      168.15     40.77 o
   0  10   9        9.10       17.93     47.00 o
   1  10   9       97.75       40.45     46.77 o
   2  10   9       26.54       26.23     42.10 o
   3  10   9       39.09       74.81     34.29 o
   4  10   9        8.84      -35.06     38.15 o
   5  10   9        0.07       -0.33     51.90 o
   6  10   9        0.07       27.82     54.94 o
   7  10   9        2.57      -61.86     41.24 o
  -6  11   9        1.10       10.80     69.09 o
  -5  11   9       34.44       42.79     40.28 o
  -4  11   9       70.55      -35.55     47.62 o
  -3  11   9       23.39      100.16     42.83 o
  -2  11   9      226.83      186.21     47.74 o
  -1  11   9       45.37       32.90     50.11 o
   0  11   9       48.09       30.77     48.02 o
   1  11   9        1.80       81.08     43.44 o
   2  11   9       52.95       -8.90     34.67 o
   3  11   9        9.67       29.32     57.43 o
   4  11   9       66.64      -61.60     41.07 o
   5  11   9        1.04      -20.38     53.45 o
   6  11   9       21.29      -27.27     61.46 o
  -4  12   9       17.30      -61.79     66.10 o
  -3  12   9       68.01      -31.11     53.60 o
  -2  12   9       20.92      -33.09     48.59 o
  -1  12   9        5.24      -40.43     45.12 o
   0  12   9        5.13      -64.36     42.91 o
   1  12   9       18.67      -39.30     39.12 o
   2  12   9        1.19      -23.66     38.72 o
   3  12   9      128.49      -34.14     40.42 o
   4  12   9        1.28      -18.88     44.78 o
   0   1  10       36.14      124.83     53.04 o
   1   1  10      867.53      960.74     44.46 o
  -1   2  10        3.96       71.99     55.98 o
   0   2  10      198.83      184.33     22.89 o
   1   2  10      107.30      -21.82     37.66 o
   2   2  10        3.95       -7.95     27.88 o
  -2   3  10        9.63        5.58     31.18 o
  -1   3  10       69.77       55.75     28.34 o
   0   3  10        0.28      -22.88     26.80 o
   1   3  10        1.03       28.38     29.31 o
   2   3  10        1.32       14.08     29.07 o
   3   3  10       34.98       45.71     33.79 o
  -3   4  10       34.59        6.53     26.44 o
  -2   4  10       59.28       45.85     33.45 o
  -1   4  10        2.64       -2.33     42.04 o
   0   4  10       17.27        3.46     22.09 o
   1   4  10       94.75       55.13     28.14 o
   2   4  10        6.59       19.62     26.61 o
   3   4  10       25.61       48.91     31.38 o
   4   4  10      346.60      595.89     34.46 o
  -4   5  10       51.94       59.00     34.19 o
  -3   5  10      208.07      213.83     76.36 o
  -2   5  10       77.32       -8.81     57.38 o
  -1   5  10       50.19       74.39     40.63 o
   0   5  10       30.90      114.90     30.15 o
   1   5  10        5.11        2.11     28.83 o
   2   5  10       57.71       11.43     38.77 o
   3   5  10       10.93      -11.79     53.03 o
   4   5  10        0.00      -42.13     42.75 o
   5   5  10      430.09      396.04     48.67 o
  -5   6  10       53.83       80.60     28.36 o
  -4   6  10      240.33      300.05     45.62 o
  -3   6  10       11.50      -39.00     41.54 o
  -2   6  10      433.40      420.21     32.78 o
  -1   6  10       63.86       42.55     30.81 o
   0   6  10       37.68      -17.17     42.44 o
   1   6  10        1.32        6.64     36.05 o
   2   6  10      170.47      192.75     87.71 o
   3   6  10       15.09      -20.28     35.48 o
   4   6  10       60.43      220.94     34.72 o
   5   6  10       14.19      185.17     32.67 o
   6   6  10      125.34       64.97     34.57 o
  -6   7  10       43.25       25.06     63.65 o
  -5   7  10      144.63      112.18     44.44 o
  -4   7  10        5.28       65.93     39.26 o
  -3   7  10      400.70      489.04     36.10 o
  -2   7  10       40.63       13.96     30.06 o
  -1   7  10      186.27      171.77     45.83 o
   0   7  10        1.57      -13.87     26.04 o
   1   7  10      122.34       39.66     39.56 o
   2   7  10        0.21       -7.02     36.40 o
   3   7  10      279.48      213.96     50.13 o
   4   7  10       24.90       41.88     34.69 o
   5   7  10       13.15        1.61     36.04 o
   6   7  10       20.90      -82.37     54.91 o
   7   7  10       10.16       -4.24     43.93 o
  -7   8  10       15.46      -76.49     74.63 o
  -6   8  10        4.33      -40.26     56.23 o
  -5   8  10        0.06      104.45     50.62 o
  -4   8  10       38.61       82.35     91.44 o
  -3   8  10       32.79       68.00     30.12 o
  -2   8  10      248.07      184.78     68.13 o
  -1   8  10       10.26       19.48     37.93 o
   0   8  10       13.66       -3.63     41.86 o
   1   8  10       25.68       34.27     36.91 o
   2   8  10      426.29      452.07     38.73 o
   3   8  10        4.50       -0.39     35.44 o
   4   8  10      197.66       37.14     39.97 o
   5   8  10       14.61      -52.43     44.59 o
   6   8  10       25.83      -28.29     56.70 o
   7   8  10       52.56       55.96     47.16 o
   8   8  10        1.52      -10.64     44.57 o
  -6   9  10       11.68      -22.19     43.70 o
  -5   9  10       46.61       -2.19     37.40 o
  -4   9  10        6.69      -25.80     62.51 o
  -3   9  10        2.47       19.58     33.52 o
  -2   9  10      106.78       -8.99     46.73 o
  -1   9  10       13.51        4.65     39.04 o
   0   9  10       12.38       17.58     32.57 o
   1   9  10      266.07      366.30     52.54 o
   2   9  10        1.44       -3.37     43.57 o
   3   9  10      261.01      147.69     61.09 o
   4   9  10        5.18       35.68     41.11 o
   5   9  10       79.02      111.95     46.68 o
   6   9  10        6.00      -13.18     44.01 o
  -5  10  10        0.34      -20.72     52.49 o
  -4  10  10        3.41       62.81     64.89 o
  -3  10  10        1.53       15.60     65.83 o
  -2  10  10       31.12      225.92     41.80 o
  -1  10  10       78.56       20.05     38.23 o
   0  10  10       81.34      136.79     71.15 o
   1  10  10        0.43      -22.40     38.15 o
   2  10  10       72.80       40.01     38.33 o
   3  10  10        1.66       41.91     39.38 o
   4  10  10       70.96       -7.52     54.80 o
   5  10  10        3.54      -59.16     59.33 o
  -2  11  10       21.82      -34.30     54.54 o
  -1  11  10       17.57      108.09     45.08 o
   0  11  10        1.89       15.74     40.41 o
   1  11  10       27.22       13.47     84.55 o
   2  11  10        0.37      -65.48     43.65 o
   0   1  11        8.10       10.30     45.28 o
   1   1  11      544.46      530.40     30.28 o
  -1   2  11        4.56       11.55     46.97 o
   0   2  11      360.13      392.22     35.68 o
   1   2  11       25.27       14.22     28.48 o
   2   2  11      106.75      369.75     62.57 o
  -2   3  11        3.20      -39.17     30.76 o
  -1   3  11      162.76      189.84     34.13 o
   0   3  11        4.62       24.86     35.69 o
   1   3  11       37.46      -23.71     36.51 o
   2   3  11       29.21       36.64     34.66 o
   3   3  11        0.63      -44.41     37.12 o
  -3   4  11        0.03       -1.39     47.83 o
  -2   4  11        7.25      -73.19     48.79 o
  -1   4  11        1.23      -42.47     44.60 o
   0   4  11        0.22      -20.37     36.27 o
   1   4  11       35.93      -20.02     39.11 o
   2   4  11        2.21       81.14     54.73 o
   3   4  11        5.64      -45.03     30.02 o
   4   4  11        1.57       -1.71     37.92 o
  -4   5  11        0.06       48.50     41.13 o
  -3   5  11       51.92      -35.96     44.78 o
  -2   5  11        0.80       18.54     35.13 o
  -1   5  11       14.52       24.17     45.80 o
   0   5  11        7.55      -41.81     45.79 o
   1   5  11       25.67       22.30     45.39 o
   2   5  11       68.22      -15.50     77.11 o
   3   5  11        2.82       -4.81     51.04 o
   4   5  11        0.68      -62.23     41.49 o
   5   5  11       24.62      -25.05     44.91 o
  -5   6  11        0.01       19.02     48.03 o
  -4   6  11      139.72       32.64     60.88 o
  -3   6  11        0.53      -16.62     41.32 o
  -2   6  11      101.87      190.43     45.65 o
  -1   6  11        0.10       23.11     71.62 o
   0   6  11       23.36      105.34     51.27 o
   1   6  11       27.18        6.82     45.65 o
   2   6  11      253.02      261.80     41.88 o
   3   6  11       42.45      205.97     34.37 o
   4   6  11        8.39       26.24     43.64 o
   5   6  11        0.04        1.01     38.80 o
   6   6  11        3.94      -18.93     56.32 o
  -6   7  11        4.38      -59.13     50.61 o
  -5   7  11        3.49       36.71     50.99 o
  -4   7  11        0.66      -19.76     44.28 o
  -3   7  11       72.08      132.81     39.39 o
  -2   7  11        0.04       29.87     34.34 o
  -1   7  11        6.84       60.11     35.63 o
   0   7  11       11.54       83.87     66.65 o
   1   7  11      305.05      668.13     41.00 o
   2   7  11       11.62       51.58     39.32 o
   3   7  11      254.61      287.73     45.75 o
   4   7  11        0.05      136.57     44.99 o
   5   7  11       35.53       85.62     65.32 o
   6   7  11        2.49      -84.91     56.61 o
  -5   8  11        0.33      -62.80     77.39 o
  -4   8  11        4.88      -16.66     61.99 o
  -3   8  11        1.41      116.27     68.00 o
  -2   8  11       11.42      161.66     59.35 o
  -1   8  11        1.19      -35.74     38.88 o
   0   8  11       72.17       75.12     50.19 o
   1   8  11        0.33       28.33     46.76 o
   2   8  11      408.30      617.09     39.96 o
   3   8  11        1.41       25.09     49.07 o
   4   8  11      100.21      201.30     48.04 o
   5   8  11       16.93      -10.11     74.37 o
  -3   9  11        4.99      -59.04     45.15 o
  -2   9  11       10.48       47.90     55.24 o
  -1   9  11       18.79      -34.69     53.21 o
   0   9  11        0.12      -46.07     53.37 o
   1   9  11      156.84       54.94     56.89 o
   2   9  11        8.87      -23.21     47.81 o
   3   9  11      200.72      138.36     41.88 o
   0   0  12      254.57      376.33     81.29 o
   0   1  12        1.26       19.52     45.96 o
   1   1  12       90.77      113.38     32.56 o
  -1   2  12        1.09        8.77     49.31 o
   0   2  12       15.98      -24.34     40.61 o
   1   2  12       12.82      -64.28     50.68 o
   2   2  12        4.17       -2.12     56.52 o
  -2   3  12        0.58       61.50     47.52 o
  -1   3  12        0.03       45.67     41.73 o
   0   3  12       40.97      -58.61     42.23 o
   1   3  12        0.08       57.84     46.62 o
   2   3  12       34.02       55.63     47.34 o
   3   3  12        2.58       18.38     49.24 o
  -3   4  12       12.09      -14.91     55.17 o
  -2   4  12        0.45        4.21     37.14 o
  -1   4  12       18.41       59.81     62.27 o
   0   4  12        3.09      135.54     72.42 o
   1   4  12      121.48      226.89     99.55 o
   2   4  12        0.39      -34.72     54.35 o
   3   4  12       63.09      266.62     49.70 o
   4   4  12       26.84      -13.65     74.32 o
  -4   5  12        0.03      -55.57     67.97 o
  -3   5  12       10.08      -55.47     47.37 o
  -2   5  12        3.05       40.36     58.56 o
  -1   5  12        5.06       40.03     60.23 o
   0   5  12       58.03       48.04     42.21 o
   1   5  12        1.69       46.70     53.13 o
   2   5  12      102.67      111.24    132.46 o
   3   5  12        0.29       17.87     60.06 o
   4   5  12        9.90      -12.77     61.00 o
   5   5  12       30.97      -24.87     55.02 o
  -4   6  12       33.02      192.13     54.33 o
  -3   6  12        0.16       16.87     48.02 o
  -2   6  12       29.31      170.84     82.98 o
  -1   6  12       10.15       80.63     49.89 o
   0   6  12        0.00      -70.76     47.18 o
   1   6  12       59.84       98.64     60.57 o
   2   6  12       33.26       39.31     61.48 o
   3   6  12        7.72      -47.78     58.65 o
   4   6  12        0.22      -36.15     54.07 o
  -2   7  12        8.70     -134.54     89.69 o
  -1   7  12        5.74      -49.26     64.93 o
   0   7  12        5.87      161.35     62.19 o
   1   7  12       51.15      -90.55     60.37 o
   2   7  12        9.25      126.83    100.55 o
   0   0  13        6.58      -50.01     85.28 o
   0   1  13        0.64       15.14     52.42 o
   1   1  13        0.26      -72.67     49.09 o
  -1   2  13        0.70       81.40     76.62 o
   0   2  13        2.86      -82.36     62.58 o
   1   2  13       19.83      -12.91     76.28 o
   2   2  13        7.93      -73.94     55.89 o
  -1   3  13        7.00      -57.82     51.04 o
   0   3  13       44.37       84.30     80.61 o
   1   3  13       43.29      -25.54     98.06 o
 
